# Supplementary material for: Glimpse into the Genomes of Rice Endophytic Bacteria: Diversity and Distribution of Firmicutes
Source: Front Microbiol. 2017 Jan 5;7:2115. doi: 10.3389/fmicb.2016.02115 (PMC5215499; doi:10.3389/fmicb.2016.02115)
Supplement: Supplementary file 1 [file Table1.XLSX]

## Sheet: Sheet1
Table. S1 Identification of endophytic bacteria based on16S rRNA gene sequences
Isolate	Organism	Identity (%)
RE1.1	Bacillus subtilis KCTC 13429	99.87
RE1.3	Bacillus subtilis KCTC 13429	99.87
RE1.4	Bacillus subtilis KCTC 13429	99.87
RE1.58	Bacillus licheniformis ATCC14580	99.87
RE1.59	Bacillus licheniformis ATCC14580	100
RE1.60	Bacillus licheniformis ATCC14580	99.87
RE1.61	Bacillus licheniformis ATCC14580	99.87
RE1.51	Staphylococcus warneri ATCC27836	100
RE1.52	Staphylococcus warneri ATCC27836	100
RE2.7	Staphylococcus hominis DSM20328	99.92
RE2.8	Staphylococcus hominis DSM20328	99.84
RE2.10	Staphylococcus hominis DSM20328	99.92
RE2.24	Staphylococcus equorum ATCC43958	100
RE2.35	Staphylococcus equorum ATCC43958	100
RE2.40	Staphylococcus equorum ATCC43958	100
SE3.10	Staphylococcus cohnii subsp. urealyticus ATCC 49330	100
SE4.1	Staphylococcus cohnii subsp. urealyticus ATCC 49330	100
SE4.2	Staphylococcus cohnii subsp. urealyticus ATCC 49330	100
SE4.3	Staphylococcus cohnii subsp. cohnii ATCC 29974	100
SE4.4	Staphylococcus cohnii subsp. cohnii ATCC 29974	100
SE4.5	Staphylococcus cohnii subsp. cohnii ATCC 29974	100
