# Supplementary material for: Glimpse into the Genomes of Rice Endophytic Bacteria: Diversity and Distribution of Firmicutes
Source: Front Microbiol. 2017 Jan 5;7:2115. doi: 10.3389/fmicb.2016.02115 (PMC5215499; doi:10.3389/fmicb.2016.02115)
Supplement: Supplementary file 2 [file Table2.XLSX]

## Sheet: dDDH
Table S2. Digital DNA-DNA Hybridization (dDDH) values of different species of endophytes with respect to their close reference species strains.
Reference genome	Endophyte strains	DDH	Model C.I.	Distance	Prob. DDH >= 70%
Bacillus subtilis KCTC 13429	RE1.1	48.9	[46.3 - 51.5%]	0.0742	16.29
Bacillus subtilis KCTC 13429	RE1.3	48.9	[46.3 - 51.5%]	0.0742	16.26
Bacillus subtilis KCTC 13429	RE1.4	48.9	[46.3 - 51.5%]	0.0743	16.17
		Formula 2
Reference genome		DDH	Model C.I.	Distance	Prob. DDH >= 70%
Bacillus licheniformis ATCC14580	RE1.58	97.3	[96.2 - 98.1%]	0.004	97.71
Bacillus licheniformis ATCC14580	RE1.59	97.3	[96.2 - 98.1%]	0.0039	97.71
Bacillus licheniformis ATCC14580	RE1.60	97.3	[96.3 - 98.1%]	0.0039	97.72
Bacillus licheniformis ATCC14580	RE1.61	97.3	[96.2 - 98.1%]	0.0039	97.71
		Formula 2
Reference genome		DDH	Model C.I.	Distance	Prob. DDH >= 70%
Staphylococcus cohnii subsp. cohnii G22B2	SE3.10	77.6	[74.6 - 80.4%]	0.0262	88.55
Staphylococcus cohnii subsp. cohnii G22B2	SE4.1	77.5	[74.6 - 80.3%]	0.0263	88.47
Staphylococcus cohnii subsp. cohnii G22B2	SE4.2	77.6	[74.6 - 80.3%]	0.0262	88.51
Staphylococcus cohnii subsp. cohnii G22B2	SE4.3	98.9	[98.3 - 99.3%]	0.0019	98.04
Staphylococcus cohnii subsp. cohnii G22B2	SE4.4	98.9	[98.3 - 99.2%]	0.002	98.03
Staphylococcus cohnii subsp. Cohnii G22B2	SE4.5	98.9	[98.4 - 99.3%]	0.0019	98.04
		Formula 2
Reference genome		DDH	Model C.I.	Distance	Prob. DDH >= 70%
Staphylococcus equorum KS1039	RE2.24	91.4	[89.2 - 93.1%]	0.0106	96.24
Staphylococcus equorum KS1039	RE2.35	91.6	[89.5 - 93.4%]	0.0103	96.32
Staphylococcus equorum KS1039	RE2.40	91.8	[89.7 - 93.5%]	0.0102	96.36
		Formula 2
Reference genome		DDH	Model C.I.	Distance	Prob. DDH >= 70%
Staphylococcus warneri SG1	RE1.51	93.3	[91.4 - 94.8%]	0.0085	96.78
Staphylococcus warneri SG1	RE1.52	93.2	[91.3 - 94.7%]	0.0086	96.76
		Formula 2
Reference genome		DDH	Model C.I.	Distance	Prob. DDH >= 70%
Staphylococcus hominis C80	RE2.7	81.4	[78.5 - 84%]	0.0217	91.61
Staphylococcus hominis C80	RE2.8	81.6	[78.7 - 84.1%]	0.0215	91.72
Staphylococcus hominis C80	RE2.10	81.4	[78.5 - 84%]	0.0217	91.63
		Formula 1				Formula 2				Formula 3				G+C difference
Query genome	Reference genome	DDH	Model C.I.	Distance	Prob. DDH >= 70%	DDH	Model C.I.	Distance	Prob. DDH >= 70%	DDH	Model C.I.	Distance	Prob. DDH >= 70%
Bacillus_subtilis_KCTC_13429	RE1.1	78.9	[74.9 - 82.4%]	0.1378	89.87	48.9	[46.3 - 51.5%]	0.0742	16.29	74.3	[70.8 - 77.5%]	0.2018	87.09	0.32
Bacillus_subtilis_KCTC_13429	RE1.3	78.7	[74.8 - 82.2%]	0.1387	89.68	48.9	[46.3 - 51.5%]	0.0742	16.26	74.2	[70.7 - 77.4%]	0.2026	86.76	0.39
Bacillus_subtilis_KCTC_13429	RE1.4	80.3	[76.4 - 83.8%]	0.1306	91.37	48.9	[46.3 - 51.5%]	0.0743	16.17	75.5	[72 - 78.6%]	0.1952	89.46	0.2
