# Supplementary material for: Glimpse into the Genomes of Rice Endophytic Bacteria: Diversity and Distribution of Firmicutes
Source: Front Microbiol. 2017 Jan 5;7:2115. doi: 10.3389/fmicb.2016.02115 (PMC5215499; doi:10.3389/fmicb.2016.02115)
Supplement: Supplementary file 3 [file Table3.xlsx]

## Sheet: RE1.3
Table S3 (Dataset) : Strain wise (each strain in a single sheet) annotation of important genes reponsible for plant adaptation and protection
RE1.3
Category	Subcategory	Subsystem	Role	Features
Iron acquisition and metabolism	Siderophores	Bacillibactin Siderophore	Trilactone hydrolase [bacillibactin] siderophore	fig|6666666.195543.peg.3967
Iron acquisition and metabolism	Siderophores	Bacillibactin Siderophore	Fe-bacillibactin uptake system FeuB	fig|6666666.195543.peg.1013
Iron acquisition and metabolism	Siderophores	Bacillibactin Siderophore	Isochorismatase (EC 3.3.2.1) [bacillibactin] siderophore	fig|6666666.195543.peg.3971
Iron acquisition and metabolism	Siderophores	Bacillibactin Siderophore	Fe-bacillibactin uptake system FeuA, Fe-bacillibactin binding	fig|6666666.195543.peg.1014
Iron acquisition and metabolism	Siderophores	Bacillibactin Siderophore	2,3-dihydroxybenzoate-AMP ligase (EC 2.7.7.58) [bacillibactin] siderophore	fig|6666666.195543.peg.3970
Iron acquisition and metabolism	Siderophores	Bacillibactin Siderophore	Fe-bacillibactin uptake system FeuC	fig|6666666.195543.peg.1012
Iron acquisition and metabolism	Siderophores	Bacillibactin Siderophore	Bacillibactin synthetase component F (EC 2.7.7.-)	fig|6666666.195543.peg.3972
Iron acquisition and metabolism	Siderophores	Bacillibactin Siderophore	2,3-dihydro-2,3-dihydroxybenzoate dehydrogenase (EC 1.3.1.28) [bacillibactin] siderophore	fig|6666666.195543.peg.3968
Iron acquisition and metabolism	Siderophores	Siderophore Anthrachelin	Uncharacterized iron compound ABC uptake transporter, permease protein	fig|6666666.195543.peg.2885, fig|6666666.195543.peg.2886
Iron acquisition and metabolism	Siderophores	Siderophore Anthrachelin	Antibiotic biosynthesis monooxygenase domain-containing protein	fig|6666666.195543.peg.350
Iron acquisition and metabolism	Siderophores	Siderophore Anthrachelin	Uncharacterized iron compound ABC uptake transporter, substrate-binding protein	fig|6666666.195543.peg.2883
Iron acquisition and metabolism	Siderophores	Siderophore Anthrachelin	Uncharacterized iron compound ABC uptake transporter, ATP-binding protein	fig|6666666.195543.peg.2884
Secondary Metabolism	Plant Hormones	Auxin biosynthesis	Tryptophan synthase alpha chain (EC 4.2.1.20)	fig|6666666.195543.peg.2955
Secondary Metabolism	Plant Hormones	Auxin biosynthesis	Anthranilate phosphoribosyltransferase (EC 2.4.2.18)	fig|6666666.195543.peg.2959
Secondary Metabolism	Plant Hormones	Auxin biosynthesis	Tryptophan synthase beta chain (EC 4.2.1.20)	fig|6666666.195543.peg.2956
Secondary Metabolism	Plant Hormones	Auxin biosynthesis	Phosphoribosylanthranilate isomerase (EC 5.3.1.24)	fig|6666666.195543.peg.2957
Stress Response	Osmotic stress	Osmoregulation	Glycerol uptake facilitator protein	fig|6666666.195543.peg.2059
Stress Response	Osmotic stress	Choline and Betaine Uptake and Betaine Biosynthesis	Glycine betaine ABC transport system, glycine betaine-binding protein OpuAC	fig|6666666.195543.peg.1919
Stress Response	Osmotic stress	Choline and Betaine Uptake and Betaine Biosynthesis	Osmotically activated L-carnitine/choline ABC transporter, permease protein OpuCB	fig|6666666.195543.peg.3761, fig|6666666.195543.peg.3766
Stress Response	Osmotic stress	Choline and Betaine Uptake and Betaine Biosynthesis	Osmotically activated L-carnitine/choline ABC transporter, ATP-binding protein OpuCA	fig|6666666.195543.peg.3760
Stress Response	Osmotic stress	Choline and Betaine Uptake and Betaine Biosynthesis	Glycine betaine ABC transport system, ATP-binding protein OpuAA (EC 3.6.3.32)	fig|6666666.195543.peg.742, fig|6666666.195543.peg.1921
Stress Response	Osmotic stress	Choline and Betaine Uptake and Betaine Biosynthesis	Betaine aldehyde dehydrogenase (EC 1.2.1.8)	fig|6666666.195543.peg.2816
Stress Response	Osmotic stress	Choline and Betaine Uptake and Betaine Biosynthesis	Glycine betaine transporter OpuD	fig|6666666.195543.peg.3288
Stress Response	Osmotic stress	Choline and Betaine Uptake and Betaine Biosynthesis	Osmotically activated L-carnitine/choline ABC transporter, permease protein OpuCD	fig|6666666.195543.peg.3763, fig|6666666.195543.peg.3768
Stress Response	Osmotic stress	Choline and Betaine Uptake and Betaine Biosynthesis	Glycine betaine ABC transport system, permease protein OpuAB	fig|6666666.195543.peg.1920
Stress Response	Osmotic stress	Choline and Betaine Uptake and Betaine Biosynthesis	Osmotically activated L-carnitine/choline ABC transporter, substrate-binding protein OpuCC	fig|6666666.195543.peg.3762, fig|6666666.195543.peg.3767
Stress Response	Osmotic stress	Choline and Betaine Uptake and Betaine Biosynthesis	Choline ABC transport system, ATP-binding protein OpuBA	fig|6666666.195543.peg.3765
Stress Response	Oxidative stress	Protection from Reactive Oxygen Species	Manganese superoxide dismutase (EC 1.15.1.1)	fig|6666666.195543.peg.1744
Stress Response	Oxidative stress	Protection from Reactive Oxygen Species	Superoxide dismutase [Cu-Zn] precursor (EC 1.15.1.1)	fig|6666666.195543.peg.4223
Stress Response	Oxidative stress	Protection from Reactive Oxygen Species	Superoxide dismutase [Fe] (EC 1.15.1.1)	fig|6666666.195543.peg.4216
Stress Response	Oxidative stress	Protection from Reactive Oxygen Species	Catalase (EC 1.11.1.6)	fig|6666666.195543.peg.58, fig|6666666.195543.peg.1311, fig|6666666.195543.peg.1634, fig|6666666.195543.peg.2110, fig|6666666.195543.peg.2643
Stress Response	Oxidative stress	Oxidative stress	Iron-binding ferritin-like antioxidant protein	fig|6666666.195543.peg.3227, fig|6666666.195543.peg.3848
Stress Response	Oxidative stress	Oxidative stress	Organic hydroperoxide resistance transcriptional regulator	fig|6666666.195543.peg.1387
Stress Response	Oxidative stress	Oxidative stress	Alkyl hydroperoxide reductase subunit C-like protein	fig|6666666.195543.peg.1508
Stress Response	Oxidative stress	Oxidative stress	Manganese superoxide dismutase (EC 1.15.1.1)	fig|6666666.195543.peg.1744
Stress Response	Oxidative stress	Oxidative stress	Zinc uptake regulation protein ZUR	fig|6666666.195543.peg.1737
Stress Response	Oxidative stress	Oxidative stress	Superoxide dismutase [Cu-Zn] precursor (EC 1.15.1.1)	fig|6666666.195543.peg.4223
Stress Response	Oxidative stress	Oxidative stress	Non-specific DNA-binding protein Dps	fig|6666666.195543.peg.3227, fig|6666666.195543.peg.3848
Stress Response	Oxidative stress	Oxidative stress	Superoxide dismutase [Fe] (EC 1.15.1.1)	fig|6666666.195543.peg.4216
Stress Response	Oxidative stress	Oxidative stress	Ferroxidase (EC 1.16.3.1)	fig|6666666.195543.peg.3227, fig|6666666.195543.peg.3848
Stress Response	Oxidative stress	Oxidative stress	Redox-sensitive transcriptional regulator (AT-rich DNA-binding protein)	fig|6666666.195543.peg.4143
Stress Response	Oxidative stress	Oxidative stress	Peroxide stress regulator PerR, FUR family	fig|6666666.195543.peg.3101
Stress Response	Oxidative stress	Oxidative stress	Ferric uptake regulation protein FUR	fig|6666666.195543.peg.2154
Stress Response	Oxidative stress	Oxidative stress	Nitrite-sensitive transcriptional repressor NsrR	fig|6666666.195543.peg.2048
Stress Response	Oxidative stress	Oxidative stress	transcriptional regulator, Crp/Fnr family	fig|6666666.195543.peg.2489
Stress Response	Oxidative stress	Oxidative stress	Catalase (EC 1.11.1.6)	fig|6666666.195543.peg.58, fig|6666666.195543.peg.1311, fig|6666666.195543.peg.1634, fig|6666666.195543.peg.2110, fig|6666666.195543.peg.2643
Stress Response	Oxidative stress	Oxidative stress	Organic hydroperoxide resistance protein	fig|6666666.195543.peg.1386, fig|6666666.195543.peg.1388
Stress Response	Oxidative stress	Glutathione: Non-redox reactions	Lactoylglutathione lyase (EC 4.4.1.5)	fig|6666666.195543.peg.814, fig|6666666.195543.peg.3566
Stress Response	Oxidative stress	Glutathione: Non-redox reactions	Similar to Hydroxyacylglutathione hydrolase, but in an organism lacking glutathione biosynthesis	fig|6666666.195543.peg.1767
Stress Response	Oxidative stress	Glutathione: Non-redox reactions	Hydroxyacylglutathione hydrolase (EC 3.1.2.6)	fig|6666666.195543.peg.2126
Stress Response	Oxidative stress	Redox-dependent regulation of nucleus processes	Nicotinate phosphoribosyltransferase (EC 2.4.2.11)	fig|6666666.195543.peg.3993
Stress Response	Oxidative stress	Redox-dependent regulation of nucleus processes	NADPH-dependent glyceraldehyde-3-phosphate dehydrogenase (EC 1.2.1.13)	fig|6666666.195543.peg.3403
Stress Response	Oxidative stress	Redox-dependent regulation of nucleus processes	Nicotinamidase (EC 3.5.1.19)	fig|6666666.195543.peg.3992, fig|6666666.195543.peg.4043
Stress Response	Oxidative stress	Redox-dependent regulation of nucleus processes	NAD-dependent protein deacetylase of SIR2 family	fig|6666666.195543.peg.2020
Stress Response	Oxidative stress	Redox-dependent regulation of nucleus processes	NAD-dependent glyceraldehyde-3-phosphate dehydrogenase (EC 1.2.1.12)	fig|6666666.195543.peg.3749
Stress Response	Oxidative stress	Glutaredoxins	Flavohemoprotein (Hemoglobin-like protein) (Flavohemoglobin) (Nitric oxide dioxygenase) (EC 1.14.12.17)	fig|6666666.195543.peg.1376, fig|6666666.195543.peg.2012
Stress Response	Oxidative stress	Glutaredoxins	Cell wall endopeptidase, family M23/M37	fig|6666666.195543.peg.3932
Stress Response	Oxidative stress	Cluster containing Glutathione synthetase	Ribosomal RNA small subunit methyltransferase E (EC 2.1.1.-)	fig|6666666.195543.peg.1701
Stress Response	Oxidative stress	Cluster containing Glutathione synthetase	Putative Holliday junction resolvase YggF	fig|6666666.195543.peg.208
Stress Response	Cold shock	Cold shock, CspA family of proteins	Cold shock protein CspD	fig|6666666.195543.peg.2078, fig|6666666.195543.peg.3014
Stress Response	Cold shock	Cold shock, CspA family of proteins	Cold shock protein CspA	fig|6666666.195543.peg.2
Stress Response	Heat shock	Heat shock dnaK gene cluster extended	Hypothetical radical SAM family enzyme in heat shock gene cluster, similarity with CPO of BS HemN-type	fig|6666666.195543.peg.65
Stress Response	Heat shock	Heat shock dnaK gene cluster extended	Heat-inducible transcription repressor HrcA	fig|6666666.195543.peg.64
Stress Response	Heat shock	Heat shock dnaK gene cluster extended	Chaperone protein DnaK	fig|6666666.195543.peg.62
Stress Response	Heat shock	Heat shock dnaK gene cluster extended	tRNA-t(6)A37 methylthiotransferase	fig|6666666.195543.peg.1702
Stress Response	Heat shock	Heat shock dnaK gene cluster extended	Chaperone protein DnaJ	fig|6666666.195543.peg.1699
Stress Response	Heat shock	Heat shock dnaK gene cluster extended	Ribosomal RNA small subunit methyltransferase E (EC 2.1.1.-)	fig|6666666.195543.peg.1701
Stress Response	Heat shock	Heat shock dnaK gene cluster extended	tmRNA-binding protein SmpB	fig|6666666.195543.peg.3778
Stress Response	Heat shock	Heat shock dnaK gene cluster extended	Heat shock protein GrpE	fig|6666666.195543.peg.63
Stress Response	Heat shock	Heat shock dnaK gene cluster extended	DNA replication intiation control protein YabA	fig|6666666.195543.peg.2737
Stress Response	Heat shock	Heat shock dnaK gene cluster extended	Translation elongation factor LepA	fig|6666666.195543.peg.66
Stress Response	Heat shock	Heat shock dnaK gene cluster extended	Ribosome-associated heat shock protein implicated in the recycling of the 50S subunit (S4 paralog)	fig|6666666.195543.peg.2710
Stress Response	Heat shock	Heat shock dnaK gene cluster extended	Nucleoside 5-triphosphatase RdgB (dHAPTP, dITP, XTP-specific) (EC 3.6.1.15)	fig|6666666.195543.peg.3460
Stress Response	Heat shock	Heat shock dnaK gene cluster extended	Ribosomal protein L11 methyltransferase (EC 2.1.1.-)	fig|6666666.195543.peg.1700
Stress Response	Heat shock	Heat shock dnaK gene cluster extended	Signal peptidase-like protein	fig|6666666.195543.peg.2738
Stress Response	Heat shock	Heat shock dnaK gene cluster extended	FIG009886: phosphoesterase	fig|6666666.195543.peg.3459
Stress Response	Heat shock	Heat shock dnaK gene cluster extended	rRNA small subunit methyltransferase I	fig|6666666.195543.peg.2734
Stress Response	Stress Response - no subcategory	Flavohaemoglobin	ABC-type Fe3+-siderophore transport system, permease 2 component	fig|6666666.195543.peg.3074, fig|6666666.195543.peg.3810
Stress Response	Stress Response - no subcategory	Flavohaemoglobin	Flavohemoprotein (Hemoglobin-like protein) (Flavohemoglobin) (Nitric oxide dioxygenase) (EC 1.14.12.17)	fig|6666666.195543.peg.1376, fig|6666666.195543.peg.2012
Stress Response	Stress Response - no subcategory	SigmaB stress responce regulation	RsbS, negative regulator of sigma-B	fig|6666666.195543.peg.31
Stress Response	Stress Response - no subcategory	SigmaB stress responce regulation	Serine-protein kinase RsbW (EC 2.7.11.1)	fig|6666666.195543.peg.27
Stress Response	Stress Response - no subcategory	SigmaB stress responce regulation	Serine phosphatase RsbU, regulator of sigma subunit	fig|6666666.195543.peg.29, fig|6666666.195543.peg.3732
Stress Response	Stress Response - no subcategory	SigmaB stress responce regulation	RsbR, positive regulator of sigma-B	fig|6666666.195543.peg.32, fig|6666666.195543.peg.353, fig|6666666.195543.peg.1396, fig|6666666.195543.peg.1770, fig|6666666.195543.peg.3258, fig|6666666.195543.peg.4229
Stress Response	Stress Response - no subcategory	SigmaB stress responce regulation	RNA polymerase sigma factor SigB	fig|6666666.195543.peg.26
Stress Response	Stress Response - no subcategory	SigmaB stress responce regulation	Anti-sigma B factor antagonist RsbV	fig|6666666.195543.peg.28, fig|6666666.195543.peg.2160
Stress Response	Stress Response - no subcategory	Dimethylarginine metabolism	Ornithine aminotransferase (EC 2.6.1.13)	fig|6666666.195543.peg.765
Stress Response	Stress Response - no subcategory	Dimethylarginine metabolism	NG,NG-dimethylarginine dimethylaminohydrolase 1 (EC 3.5.3.18)	fig|6666666.195543.peg.1374
Stress Response	Stress Response - no subcategory	Bacterial hemoglobins	Flavohemoprotein (Hemoglobin-like protein) (Flavohemoglobin) (Nitric oxide dioxygenase) (EC 1.14.12.17)	fig|6666666.195543.peg.1376, fig|6666666.195543.peg.2012
Stress Response	Stress Response - no subcategory	Bacterial hemoglobins	Copper binding protein, plastocyanin/azurin family	fig|6666666.195543.peg.513
Stress Response	Stress Response - no subcategory	Bacterial hemoglobins	Hemoglobin-like protein HbO	fig|6666666.195543.peg.1111
Stress Response	Stress Response - no subcategory	Hfl operon	GTP-binding protein HflX	fig|6666666.195543.peg.721
Stress Response	Stress Response - no subcategory	Hfl operon	RNA-binding protein Hfq	fig|6666666.195543.peg.711
Stress Response	Stress Response - no subcategory	Commensurate regulon activation	Right origin-binding protein	fig|6666666.195543.peg.957
Stress Response	Stress Response - no subcategory	Carbon Starvation	Carbon storage regulator	fig|6666666.195543.peg.3606
Stress Response	Stress Response - no subcategory	Carbon Starvation	Carbon starvation protein A	fig|6666666.195543.peg.3567
Stress Response	Stress Response - no subcategory	Carbon Starvation	Starvation sensing protein RspB	fig|6666666.195543.peg.1295

## Sheet: RE1.1
RE1.1
Category	Subcategory	Subsystem	Role	Features
Iron acquisition and metabolism	Siderophores	Bacillibactin Siderophore	Trilactone hydrolase [bacillibactin] siderophore	fig|6666666.195542.peg.2020
Iron acquisition and metabolism	Siderophores	Bacillibactin Siderophore	Fe-bacillibactin uptake system FeuB	fig|6666666.195542.peg.1405
Iron acquisition and metabolism	Siderophores	Bacillibactin Siderophore	Isochorismatase (EC 3.3.2.1) [bacillibactin] siderophore	fig|6666666.195542.peg.2024
Iron acquisition and metabolism	Siderophores	Bacillibactin Siderophore	Fe-bacillibactin uptake system FeuA, Fe-bacillibactin binding	fig|6666666.195542.peg.1404
Iron acquisition and metabolism	Siderophores	Bacillibactin Siderophore	2,3-dihydroxybenzoate-AMP ligase (EC 2.7.7.58) [bacillibactin] siderophore	fig|6666666.195542.peg.2023
Iron acquisition and metabolism	Siderophores	Bacillibactin Siderophore	Fe-bacillibactin uptake system FeuC	fig|6666666.195542.peg.1406
Iron acquisition and metabolism	Siderophores	Bacillibactin Siderophore	Bacillibactin synthetase component F (EC 2.7.7.-)	fig|6666666.195542.peg.2025
Iron acquisition and metabolism	Siderophores	Bacillibactin Siderophore	2,3-dihydro-2,3-dihydroxybenzoate dehydrogenase (EC 1.3.1.28) [bacillibactin] siderophore	fig|6666666.195542.peg.2021
Iron acquisition and metabolism	Siderophores	Siderophore Anthrachelin	Uncharacterized iron compound ABC uptake transporter, permease protein	fig|6666666.195542.peg.2342, fig|6666666.195542.peg.2343
Iron acquisition and metabolism	Siderophores	Siderophore Anthrachelin	Antibiotic biosynthesis monooxygenase domain-containing protein	fig|6666666.195542.peg.2865
Iron acquisition and metabolism	Siderophores	Siderophore Anthrachelin	Uncharacterized iron compound ABC uptake transporter, substrate-binding protein	fig|6666666.195542.peg.2345
Iron acquisition and metabolism	Siderophores	Siderophore Anthrachelin	Uncharacterized iron compound ABC uptake transporter, ATP-binding protein	fig|6666666.195542.peg.2344
Secondary Metabolism	Plant Hormones	Auxin biosynthesis	Tryptophan synthase alpha chain (EC 4.2.1.20)	fig|6666666.195542.peg.4121
Secondary Metabolism	Plant Hormones	Auxin biosynthesis	Anthranilate phosphoribosyltransferase (EC 2.4.2.18)	fig|6666666.195542.peg.4321
Secondary Metabolism	Plant Hormones	Auxin biosynthesis	Tryptophan synthase beta chain (EC 4.2.1.20)	fig|6666666.195542.peg.4120
Secondary Metabolism	Plant Hormones	Auxin biosynthesis	Phosphoribosylanthranilate isomerase (EC 5.3.1.24)	fig|6666666.195542.peg.4119
Stress Response	Osmotic stress	Osmoregulation	Glycerol uptake facilitator protein	fig|6666666.195542.peg.236
Stress Response	Osmotic stress	Choline and Betaine Uptake and Betaine Biosynthesis	Glycine betaine ABC transport system, glycine betaine-binding protein OpuAC	fig|6666666.195542.peg.1791
Stress Response	Osmotic stress	Choline and Betaine Uptake and Betaine Biosynthesis	Osmotically activated L-carnitine/choline ABC transporter, permease protein OpuCB	fig|6666666.195542.peg.2276, fig|6666666.195542.peg.2281
Stress Response	Osmotic stress	Choline and Betaine Uptake and Betaine Biosynthesis	Osmotically activated L-carnitine/choline ABC transporter, ATP-binding protein OpuCA	fig|6666666.195542.peg.2275
Stress Response	Osmotic stress	Choline and Betaine Uptake and Betaine Biosynthesis	Glycine betaine ABC transport system, ATP-binding protein OpuAA (EC 3.6.3.32)	fig|6666666.195542.peg.1793, fig|6666666.195542.peg.3976
Stress Response	Osmotic stress	Choline and Betaine Uptake and Betaine Biosynthesis	Betaine aldehyde dehydrogenase (EC 1.2.1.8)	fig|6666666.195542.peg.3104
Stress Response	Osmotic stress	Choline and Betaine Uptake and Betaine Biosynthesis	Glycine betaine transporter OpuD	fig|6666666.195542.peg.3684
Stress Response	Osmotic stress	Choline and Betaine Uptake and Betaine Biosynthesis	Osmotically activated L-carnitine/choline ABC transporter, permease protein OpuCD	fig|6666666.195542.peg.2278, fig|6666666.195542.peg.2283
Stress Response	Osmotic stress	Choline and Betaine Uptake and Betaine Biosynthesis	Glycine betaine ABC transport system, permease protein OpuAB	fig|6666666.195542.peg.1792
Stress Response	Osmotic stress	Choline and Betaine Uptake and Betaine Biosynthesis	Osmotically activated L-carnitine/choline ABC transporter, substrate-binding protein OpuCC	fig|6666666.195542.peg.2277, fig|6666666.195542.peg.2282
Stress Response	Osmotic stress	Choline and Betaine Uptake and Betaine Biosynthesis	Choline ABC transport system, ATP-binding protein OpuBA	fig|6666666.195542.peg.2280
Stress Response	Oxidative stress	Protection from Reactive Oxygen Species	Manganese superoxide dismutase (EC 1.15.1.1)	fig|6666666.195542.peg.1076
Stress Response	Oxidative stress	Protection from Reactive Oxygen Species	Superoxide dismutase [Cu-Zn] precursor (EC 1.15.1.1)	fig|6666666.195542.peg.3219
Stress Response	Oxidative stress	Protection from Reactive Oxygen Species	Superoxide dismutase [Fe] (EC 1.15.1.1)	fig|6666666.195542.peg.3212
Stress Response	Oxidative stress	Protection from Reactive Oxygen Species	Catalase (EC 1.11.1.6)	fig|6666666.195542.peg.823, fig|6666666.195542.peg.1455, fig|6666666.195542.peg.1501, fig|6666666.195542.peg.3784, fig|6666666.195542.peg.4251
Stress Response	Oxidative stress	Oxidative stress	Iron-binding ferritin-like antioxidant protein	fig|6666666.195542.peg.1708, fig|6666666.195542.peg.3745
Stress Response	Oxidative stress	Oxidative stress	Organic hydroperoxide resistance transcriptional regulator	fig|6666666.195542.peg.899
Stress Response	Oxidative stress	Oxidative stress	Alkyl hydroperoxide reductase subunit C-like protein	fig|6666666.195542.peg.3470
Stress Response	Oxidative stress	Oxidative stress	Manganese superoxide dismutase (EC 1.15.1.1)	fig|6666666.195542.peg.1076
Stress Response	Oxidative stress	Oxidative stress	Zinc uptake regulation protein ZUR	fig|6666666.195542.peg.1083
Stress Response	Oxidative stress	Oxidative stress	Superoxide dismutase [Cu-Zn] precursor (EC 1.15.1.1)	fig|6666666.195542.peg.3219
Stress Response	Oxidative stress	Oxidative stress	Non-specific DNA-binding protein Dps	fig|6666666.195542.peg.1708, fig|6666666.195542.peg.3745
Stress Response	Oxidative stress	Oxidative stress	Superoxide dismutase [Fe] (EC 1.15.1.1)	fig|6666666.195542.peg.3212
Stress Response	Oxidative stress	Oxidative stress	Ferroxidase (EC 1.16.3.1)	fig|6666666.195542.peg.1708, fig|6666666.195542.peg.3745
Stress Response	Oxidative stress	Oxidative stress	Redox-sensitive transcriptional regulator (AT-rich DNA-binding protein)	fig|6666666.195542.peg.4299
Stress Response	Oxidative stress	Oxidative stress	Peroxide stress regulator PerR, FUR family	fig|6666666.195542.peg.2181
Stress Response	Oxidative stress	Oxidative stress	Ferric uptake regulation protein FUR	fig|6666666.195542.peg.3345
Stress Response	Oxidative stress	Oxidative stress	Nitrite-sensitive transcriptional repressor NsrR	fig|6666666.195542.peg.246
Stress Response	Oxidative stress	Oxidative stress	transcriptional regulator, Crp/Fnr family	fig|6666666.195542.peg.2498
Stress Response	Oxidative stress	Oxidative stress	Catalase (EC 1.11.1.6)	fig|6666666.195542.peg.823, fig|6666666.195542.peg.1455, fig|6666666.195542.peg.1501, fig|6666666.195542.peg.3784, fig|6666666.195542.peg.4251
Stress Response	Oxidative stress	Oxidative stress	Organic hydroperoxide resistance protein	fig|6666666.195542.peg.898, fig|6666666.195542.peg.900
Stress Response	Oxidative stress	Glutathione: Non-redox reactions	Lactoylglutathione lyase (EC 4.4.1.5)	fig|6666666.195542.peg.24, fig|6666666.195542.peg.4048
Stress Response	Oxidative stress	Glutathione: Non-redox reactions	Similar to Hydroxyacylglutathione hydrolase, but in an organism lacking glutathione biosynthesis	fig|6666666.195542.peg.1054
Stress Response	Oxidative stress	Glutathione: Non-redox reactions	Hydroxyacylglutathione hydrolase (EC 3.1.2.6)	fig|6666666.195542.peg.3317
Stress Response	Oxidative stress	Redox-dependent regulation of nucleus processes	Nicotinate phosphoribosyltransferase (EC 2.4.2.11)	fig|6666666.195542.peg.2046
Stress Response	Oxidative stress	Redox-dependent regulation of nucleus processes	NADPH-dependent glyceraldehyde-3-phosphate dehydrogenase (EC 1.2.1.13)	fig|6666666.195542.peg.3877
Stress Response	Oxidative stress	Redox-dependent regulation of nucleus processes	Nicotinamidase (EC 3.5.1.19)	fig|6666666.195542.peg.1633, fig|6666666.195542.peg.2045
Stress Response	Oxidative stress	Redox-dependent regulation of nucleus processes	NAD-dependent protein deacetylase of SIR2 family	fig|6666666.195542.peg.274
Stress Response	Oxidative stress	Redox-dependent regulation of nucleus processes	NAD-dependent glyceraldehyde-3-phosphate dehydrogenase (EC 1.2.1.12)	fig|6666666.195542.peg.2263
Stress Response	Oxidative stress	Glutaredoxins	Flavohemoprotein (Hemoglobin-like protein) (Flavohemoglobin) (Nitric oxide dioxygenase) (EC 1.14.12.17)	fig|6666666.195542.peg.282, fig|6666666.195542.peg.888
Stress Response	Oxidative stress	Glutaredoxins	Cell wall endopeptidase, family M23/M37	fig|6666666.195542.peg.1985
Stress Response	Oxidative stress	Cluster containing Glutathione synthetase	Ribosomal RNA small subunit methyltransferase E (EC 2.1.1.-)	fig|6666666.195542.peg.1593
Stress Response	Oxidative stress	Cluster containing Glutathione synthetase	Putative Holliday junction resolvase YggF	fig|6666666.195542.peg.1662
Stress Response	Cold shock	Cold shock, CspA family of proteins	Cold shock protein CspD	fig|6666666.195542.peg.3131
Stress Response	Cold shock	Cold shock, CspA family of proteins	Cold shock protein CspA	fig|6666666.195542.peg.638
Stress Response	Heat shock	Heat shock dnaK gene cluster extended	Hypothetical radical SAM family enzyme in heat shock gene cluster, similarity with CPO of BS HemN-type	fig|6666666.195542.peg.1587
Stress Response	Heat shock	Heat shock dnaK gene cluster extended	Heat-inducible transcription repressor HrcA	fig|6666666.195542.peg.1588
Stress Response	Heat shock	Heat shock dnaK gene cluster extended	Chaperone protein DnaK	fig|6666666.195542.peg.1590
Stress Response	Heat shock	Heat shock dnaK gene cluster extended	tRNA-t(6)A37 methylthiotransferase	fig|6666666.195542.peg.1594
Stress Response	Heat shock	Heat shock dnaK gene cluster extended	Chaperone protein DnaJ	fig|6666666.195542.peg.1591
Stress Response	Heat shock	Heat shock dnaK gene cluster extended	Ribosomal RNA small subunit methyltransferase E (EC 2.1.1.-)	fig|6666666.195542.peg.1593
Stress Response	Heat shock	Heat shock dnaK gene cluster extended	tmRNA-binding protein SmpB	fig|6666666.195542.peg.2293
Stress Response	Heat shock	Heat shock dnaK gene cluster extended	Heat shock protein GrpE	fig|6666666.195542.peg.1589
Stress Response	Heat shock	Heat shock dnaK gene cluster extended	DNA replication intiation control protein YabA	fig|6666666.195542.peg.4109
Stress Response	Heat shock	Heat shock dnaK gene cluster extended	Translation elongation factor LepA	fig|6666666.195542.peg.1586
Stress Response	Heat shock	Heat shock dnaK gene cluster extended	Ribosome-associated heat shock protein implicated in the recycling of the 50S subunit (S4 paralog)	fig|6666666.195542.peg.1898
Stress Response	Heat shock	Heat shock dnaK gene cluster extended	Nucleoside 5-triphosphatase RdgB (dHAPTP, dITP, XTP-specific) (EC 3.6.1.15)	fig|6666666.195542.peg.3796
Stress Response	Heat shock	Heat shock dnaK gene cluster extended	Ribosomal protein L11 methyltransferase (EC 2.1.1.-)	fig|6666666.195542.peg.1592
Stress Response	Heat shock	Heat shock dnaK gene cluster extended	Signal peptidase-like protein	fig|6666666.195542.peg.4110
Stress Response	Heat shock	Heat shock dnaK gene cluster extended	FIG009886: phosphoesterase	fig|6666666.195542.peg.3797
Stress Response	Heat shock	Heat shock dnaK gene cluster extended	Ribonuclease PH (EC 2.7.7.56)	fig|6666666.195542.peg.3795
Stress Response	Heat shock	Heat shock dnaK gene cluster extended	rRNA small subunit methyltransferase I	fig|6666666.195542.peg.1344, fig|6666666.195542.peg.4106
Stress Response	Stress Response - no subcategory	Flavohaemoglobin	ABC-type Fe3+-siderophore transport system, permease 2 component	fig|6666666.195542.peg.1746, fig|6666666.195542.peg.2208
Stress Response	Stress Response - no subcategory	Flavohaemoglobin	Flavohemoprotein (Hemoglobin-like protein) (Flavohemoglobin) (Nitric oxide dioxygenase) (EC 1.14.12.17)	fig|6666666.195542.peg.282, fig|6666666.195542.peg.888
Stress Response	Stress Response - no subcategory	SigmaB stress responce regulation	RsbS, negative regulator of sigma-B	fig|6666666.195542.peg.3569
Stress Response	Stress Response - no subcategory	SigmaB stress responce regulation	Serine-protein kinase RsbW (EC 2.7.11.1)	fig|6666666.195542.peg.3573
Stress Response	Stress Response - no subcategory	SigmaB stress responce regulation	Serine phosphatase RsbU, regulator of sigma subunit	fig|6666666.195542.peg.631, fig|6666666.195542.peg.3571
Stress Response	Stress Response - no subcategory	SigmaB stress responce regulation	RsbR, positive regulator of sigma-B	fig|6666666.195542.peg.908, fig|6666666.195542.peg.1051, fig|6666666.195542.peg.2868, fig|6666666.195542.peg.3225, fig|6666666.195542.peg.3568, fig|6666666.195542.peg.3714
Stress Response	Stress Response - no subcategory	SigmaB stress responce regulation	RNA polymerase sigma factor SigB	fig|6666666.195542.peg.3574
Stress Response	Stress Response - no subcategory	SigmaB stress responce regulation	Anti-sigma B factor antagonist RsbV	fig|6666666.195542.peg.3352, fig|6666666.195542.peg.3572
Stress Response	Stress Response - no subcategory	Dimethylarginine metabolism	Ornithine aminotransferase (EC 2.6.1.13)	fig|6666666.195542.peg.4000
Stress Response	Stress Response - no subcategory	Dimethylarginine metabolism	NG,NG-dimethylarginine dimethylaminohydrolase 1 (EC 3.5.3.18)	fig|6666666.195542.peg.886
Stress Response	Stress Response - no subcategory	Bacterial hemoglobins	Flavohemoprotein (Hemoglobin-like protein) (Flavohemoglobin) (Nitric oxide dioxygenase) (EC 1.14.12.17)	fig|6666666.195542.peg.282, fig|6666666.195542.peg.888
Stress Response	Stress Response - no subcategory	Bacterial hemoglobins	Copper binding protein, plastocyanin/azurin family	fig|6666666.195542.peg.2753
Stress Response	Stress Response - no subcategory	Bacterial hemoglobins	Hemoglobin-like protein HbO	fig|6666666.195542.peg.659
Stress Response	Stress Response - no subcategory	Hfl operon	GTP-binding protein HflX	fig|6666666.195542.peg.753
Stress Response	Stress Response - no subcategory	Hfl operon	RNA-binding protein Hfq	fig|6666666.195542.peg.742
Stress Response	Stress Response - no subcategory	Commensurate regulon activation	Right origin-binding protein	fig|6666666.195542.peg.1865
Stress Response	Stress Response - no subcategory	Carbon Starvation	Carbon storage regulator	fig|6666666.195542.peg.61
Stress Response	Stress Response - no subcategory	Carbon Starvation	Carbon starvation protein A	fig|6666666.195542.peg.25
Stress Response	Stress Response - no subcategory	Carbon Starvation	Starvation sensing protein RspB	fig|6666666.195542.peg.807

## Sheet: RE1.4
RE1.4
Category	Subcategory	Subsystem	Role	Features
Iron acquisition and metabolism	Siderophores	Bacillibactin Siderophore	Trilactone hydrolase [bacillibactin] siderophore	fig|6666666.195544.peg.953
Iron acquisition and metabolism	Siderophores	Bacillibactin Siderophore	Fe-bacillibactin uptake system FeuB	fig|6666666.195544.peg.3962
Iron acquisition and metabolism	Siderophores	Bacillibactin Siderophore	Isochorismatase (EC 3.3.2.1) [bacillibactin] siderophore	fig|6666666.195544.peg.949
Iron acquisition and metabolism	Siderophores	Bacillibactin Siderophore	Fe-bacillibactin uptake system FeuA, Fe-bacillibactin binding	fig|6666666.195544.peg.3963
Iron acquisition and metabolism	Siderophores	Bacillibactin Siderophore	2,3-dihydroxybenzoate-AMP ligase (EC 2.7.7.58) [bacillibactin] siderophore	fig|6666666.195544.peg.950
Iron acquisition and metabolism	Siderophores	Bacillibactin Siderophore	Fe-bacillibactin uptake system FeuC	fig|6666666.195544.peg.3961
Iron acquisition and metabolism	Siderophores	Bacillibactin Siderophore	Bacillibactin synthetase component F (EC 2.7.7.-)	fig|6666666.195544.peg.948
Iron acquisition and metabolism	Siderophores	Bacillibactin Siderophore	2,3-dihydro-2,3-dihydroxybenzoate dehydrogenase (EC 1.3.1.28) [bacillibactin] siderophore	fig|6666666.195544.peg.952
Iron acquisition and metabolism	Siderophores	Siderophore Anthrachelin	Uncharacterized iron compound ABC uptake transporter, permease protein	fig|6666666.195544.peg.1418, fig|6666666.195544.peg.1419
Iron acquisition and metabolism	Siderophores	Siderophore Anthrachelin	Antibiotic biosynthesis monooxygenase domain-containing protein	fig|6666666.195544.peg.898
Iron acquisition and metabolism	Siderophores	Siderophore Anthrachelin	Uncharacterized iron compound ABC uptake transporter, substrate-binding protein	fig|6666666.195544.peg.1416
Iron acquisition and metabolism	Siderophores	Siderophore Anthrachelin	Uncharacterized iron compound ABC uptake transporter, ATP-binding protein	fig|6666666.195544.peg.1417
Secondary Metabolism	Plant Hormones	Auxin biosynthesis	Tryptophan synthase alpha chain (EC 4.2.1.20)	fig|6666666.195544.peg.163
Secondary Metabolism	Plant Hormones	Auxin biosynthesis	Anthranilate phosphoribosyltransferase (EC 2.4.2.18)	fig|6666666.195544.peg.159
Secondary Metabolism	Plant Hormones	Auxin biosynthesis	Tryptophan synthase beta chain (EC 4.2.1.20)	fig|6666666.195544.peg.162
Secondary Metabolism	Plant Hormones	Auxin biosynthesis	Phosphoribosylanthranilate isomerase (EC 5.3.1.24)	fig|6666666.195544.peg.161
Stress Response	Osmotic stress	Osmoregulation	Glycerol uptake facilitator protein	fig|6666666.195544.peg.1925
Stress Response	Osmotic stress	Choline and Betaine Uptake and Betaine Biosynthesis	Glycine betaine ABC transport system, glycine betaine-binding protein OpuAC	fig|6666666.195544.peg.2023
Stress Response	Osmotic stress	Choline and Betaine Uptake and Betaine Biosynthesis	Osmotically activated L-carnitine/choline ABC transporter, permease protein OpuCB	fig|6666666.195544.peg.1155, fig|6666666.195544.peg.4004
Stress Response	Osmotic stress	Choline and Betaine Uptake and Betaine Biosynthesis	Osmotically activated L-carnitine/choline ABC transporter, ATP-binding protein OpuCA	fig|6666666.195544.peg.2717, fig|6666666.195544.peg.4003
Stress Response	Osmotic stress	Choline and Betaine Uptake and Betaine Biosynthesis	Glycine betaine ABC transport system, ATP-binding protein OpuAA (EC 3.6.3.32)	fig|6666666.195544.peg.2025
Stress Response	Osmotic stress	Choline and Betaine Uptake and Betaine Biosynthesis	Betaine aldehyde dehydrogenase (EC 1.2.1.8)	fig|6666666.195544.peg.4334
Stress Response	Osmotic stress	Choline and Betaine Uptake and Betaine Biosynthesis	Glycine betaine transporter OpuD	fig|6666666.195544.peg.1549
Stress Response	Osmotic stress	Choline and Betaine Uptake and Betaine Biosynthesis	Osmotically activated L-carnitine/choline ABC transporter, permease protein OpuCD	fig|6666666.195544.peg.1153, fig|6666666.195544.peg.4006
Stress Response	Osmotic stress	Choline and Betaine Uptake and Betaine Biosynthesis	Glycine betaine ABC transport system, permease protein OpuAB	fig|6666666.195544.peg.2024
Stress Response	Osmotic stress	Choline and Betaine Uptake and Betaine Biosynthesis	Osmotically activated L-carnitine/choline ABC transporter, substrate-binding protein OpuCC	fig|6666666.195544.peg.1154, fig|6666666.195544.peg.4005
Stress Response	Osmotic stress	Choline and Betaine Uptake and Betaine Biosynthesis	Choline ABC transport system, ATP-binding protein OpuBA	fig|6666666.195544.peg.1156
Stress Response	Oxidative stress	Protection from Reactive Oxygen Species	Manganese superoxide dismutase (EC 1.15.1.1)	fig|6666666.195544.peg.2138
Stress Response	Oxidative stress	Protection from Reactive Oxygen Species	Superoxide dismutase [Cu-Zn] precursor (EC 1.15.1.1)	fig|6666666.195544.peg.3338
Stress Response	Oxidative stress	Protection from Reactive Oxygen Species	Superoxide dismutase [Fe] (EC 1.15.1.1)	fig|6666666.195544.peg.3345
Stress Response	Oxidative stress	Protection from Reactive Oxygen Species	Catalase (EC 1.11.1.6)	fig|6666666.195544.peg.321, fig|6666666.195544.peg.1351, fig|6666666.195544.peg.1874, fig|6666666.195544.peg.4202, fig|6666666.195544.peg.4248
Stress Response	Oxidative stress	Oxidative stress	Iron-binding ferritin-like antioxidant protein	fig|6666666.195544.peg.1073, fig|6666666.195544.peg.1487
Stress Response	Oxidative stress	Oxidative stress	Organic hydroperoxide resistance transcriptional regulator	fig|6666666.195544.peg.397
Stress Response	Oxidative stress	Oxidative stress	Alkyl hydroperoxide reductase subunit C-like protein	fig|6666666.195544.peg.517
Stress Response	Oxidative stress	Oxidative stress	Manganese superoxide dismutase (EC 1.15.1.1)	fig|6666666.195544.peg.2138
Stress Response	Oxidative stress	Oxidative stress	Zinc uptake regulation protein ZUR	fig|6666666.195544.peg.2145
Stress Response	Oxidative stress	Oxidative stress	Superoxide dismutase [Cu-Zn] precursor (EC 1.15.1.1)	fig|6666666.195544.peg.3338
Stress Response	Oxidative stress	Oxidative stress	Non-specific DNA-binding protein Dps	fig|6666666.195544.peg.1073, fig|6666666.195544.peg.1487
Stress Response	Oxidative stress	Oxidative stress	Superoxide dismutase [Fe] (EC 1.15.1.1)	fig|6666666.195544.peg.3345
Stress Response	Oxidative stress	Oxidative stress	Ferroxidase (EC 1.16.3.1)	fig|6666666.195544.peg.1073, fig|6666666.195544.peg.1487
Stress Response	Oxidative stress	Oxidative stress	Redox-sensitive transcriptional regulator (AT-rich DNA-binding protein)	fig|6666666.195544.peg.3655
Stress Response	Oxidative stress	Oxidative stress	Peroxide stress regulator PerR, FUR family	fig|6666666.195544.peg.1864
Stress Response	Oxidative stress	Oxidative stress	Ferric uptake regulation protein FUR	fig|6666666.195544.peg.65
Stress Response	Oxidative stress	Oxidative stress	Nitrite-sensitive transcriptional repressor NsrR	fig|6666666.195544.peg.1935
Stress Response	Oxidative stress	Oxidative stress	transcriptional regulator, Crp/Fnr family	fig|6666666.195544.peg.2865
Stress Response	Oxidative stress	Oxidative stress	Catalase (EC 1.11.1.6)	fig|6666666.195544.peg.321, fig|6666666.195544.peg.1351, fig|6666666.195544.peg.1874, fig|6666666.195544.peg.4202, fig|6666666.195544.peg.4248
Stress Response	Oxidative stress	Oxidative stress	Organic hydroperoxide resistance protein	fig|6666666.195544.peg.396, fig|6666666.195544.peg.398
Stress Response	Oxidative stress	Glutathione: Non-redox reactions	Lactoylglutathione lyase (EC 4.4.1.5)	fig|6666666.195544.peg.2469, fig|6666666.195544.peg.2960
Stress Response	Oxidative stress	Glutathione: Non-redox reactions	Similar to Hydroxyacylglutathione hydrolase, but in an organism lacking glutathione biosynthesis	fig|6666666.195544.peg.2115
Stress Response	Oxidative stress	Glutathione: Non-redox reactions	Hydroxyacylglutathione hydrolase (EC 3.1.2.6)	fig|6666666.195544.peg.37
Stress Response	Oxidative stress	Redox-dependent regulation of nucleus processes	Nicotinate phosphoribosyltransferase (EC 2.4.2.11)	fig|6666666.195544.peg.927
Stress Response	Oxidative stress	Redox-dependent regulation of nucleus processes	NADPH-dependent glyceraldehyde-3-phosphate dehydrogenase (EC 1.2.1.13)	fig|6666666.195544.peg.1665
Stress Response	Oxidative stress	Redox-dependent regulation of nucleus processes	Nicotinamidase (EC 3.5.1.19)	fig|6666666.195544.peg.928, fig|6666666.195544.peg.3710
Stress Response	Oxidative stress	Redox-dependent regulation of nucleus processes	NAD-dependent protein deacetylase of SIR2 family	fig|6666666.195544.peg.819
Stress Response	Oxidative stress	Redox-dependent regulation of nucleus processes	NAD-dependent glyceraldehyde-3-phosphate dehydrogenase (EC 1.2.1.12)	fig|6666666.195544.peg.4155
Stress Response	Oxidative stress	Glutaredoxins	Flavohemoprotein (Hemoglobin-like protein) (Flavohemoglobin) (Nitric oxide dioxygenase) (EC 1.14.12.17)	fig|6666666.195544.peg.386, fig|6666666.195544.peg.827
Stress Response	Oxidative stress	Glutaredoxins	Cell wall endopeptidase, family M23/M37	fig|6666666.195544.peg.989
Stress Response	Oxidative stress	Cluster containing Glutathione synthetase	Ribosomal RNA small subunit methyltransferase E (EC 2.1.1.-)	fig|6666666.195544.peg.2181
Stress Response	Oxidative stress	Cluster containing Glutathione synthetase	Putative Holliday junction resolvase YggF	fig|6666666.195544.peg.2331
Stress Response	Cold shock	Cold shock, CspA family of proteins	Cold shock protein CspD	fig|6666666.195544.peg.235, fig|6666666.195544.peg.1906
Stress Response	Cold shock	Cold shock, CspA family of proteins	Cold shock protein CspA	fig|6666666.195544.peg.3515
Stress Response	Heat shock	Heat shock dnaK gene cluster extended	Hypothetical radical SAM family enzyme in heat shock gene cluster, similarity with CPO of BS HemN-type	fig|6666666.195544.peg.2187
Stress Response	Heat shock	Heat shock dnaK gene cluster extended	Heat-inducible transcription repressor HrcA	fig|6666666.195544.peg.2186
Stress Response	Heat shock	Heat shock dnaK gene cluster extended	Chaperone protein DnaK	fig|6666666.195544.peg.2184
Stress Response	Heat shock	Heat shock dnaK gene cluster extended	tRNA-t(6)A37 methylthiotransferase	fig|6666666.195544.peg.2180
Stress Response	Heat shock	Heat shock dnaK gene cluster extended	Chaperone protein DnaJ	fig|6666666.195544.peg.2183
Stress Response	Heat shock	Heat shock dnaK gene cluster extended	Ribosomal RNA small subunit methyltransferase E (EC 2.1.1.-)	fig|6666666.195544.peg.2181
Stress Response	Heat shock	Heat shock dnaK gene cluster extended	tmRNA-binding protein SmpB	fig|6666666.195544.peg.1143
Stress Response	Heat shock	Heat shock dnaK gene cluster extended	Heat shock protein GrpE	fig|6666666.195544.peg.2185
Stress Response	Heat shock	Heat shock dnaK gene cluster extended	DNA replication intiation control protein YabA	fig|6666666.195544.peg.3637
Stress Response	Heat shock	Heat shock dnaK gene cluster extended	Translation elongation factor LepA	fig|6666666.195544.peg.2188
Stress Response	Heat shock	Heat shock dnaK gene cluster extended	Ribosome-associated heat shock protein implicated in the recycling of the 50S subunit (S4 paralog)	fig|6666666.195544.peg.3610
Stress Response	Heat shock	Heat shock dnaK gene cluster extended	Nucleoside 5-triphosphatase RdgB (dHAPTP, dITP, XTP-specific) (EC 3.6.1.15)	fig|6666666.195544.peg.2434
Stress Response	Heat shock	Heat shock dnaK gene cluster extended	Ribosomal protein L11 methyltransferase (EC 2.1.1.-)	fig|6666666.195544.peg.2182
Stress Response	Heat shock	Heat shock dnaK gene cluster extended	Signal peptidase-like protein	fig|6666666.195544.peg.3638
Stress Response	Heat shock	Heat shock dnaK gene cluster extended	FIG009886: phosphoesterase	fig|6666666.195544.peg.2433
Stress Response	Heat shock	Heat shock dnaK gene cluster extended	Ribonuclease PH (EC 2.7.7.56)	fig|6666666.195544.peg.2435
Stress Response	Heat shock	Heat shock dnaK gene cluster extended	rRNA small subunit methyltransferase I	fig|6666666.195544.peg.3634
Stress Response	Stress Response - no subcategory	Flavohaemoglobin	ABC-type Fe3+-siderophore transport system, permease 2 component	fig|6666666.195544.peg.1110, fig|6666666.195544.peg.1837
Stress Response	Stress Response - no subcategory	Flavohaemoglobin	Flavohemoprotein (Hemoglobin-like protein) (Flavohemoglobin) (Nitric oxide dioxygenase) (EC 1.14.12.17)	fig|6666666.195544.peg.386, fig|6666666.195544.peg.827
Stress Response	Stress Response - no subcategory	SigmaB stress responce regulation	RsbS, negative regulator of sigma-B	fig|6666666.195544.peg.1324
Stress Response	Stress Response - no subcategory	SigmaB stress responce regulation	Serine-protein kinase RsbW (EC 2.7.11.1)	fig|6666666.195544.peg.1320
Stress Response	Stress Response - no subcategory	SigmaB stress responce regulation	Serine phosphatase RsbU, regulator of sigma subunit	fig|6666666.195544.peg.1322, fig|6666666.195544.peg.4138
Stress Response	Stress Response - no subcategory	SigmaB stress responce regulation	RsbR, positive regulator of sigma-B	fig|6666666.195544.peg.406, fig|6666666.195544.peg.895, fig|6666666.195544.peg.1325, fig|6666666.195544.peg.1519, fig|6666666.195544.peg.2112, fig|6666666.195544.peg.3332
Stress Response	Stress Response - no subcategory	SigmaB stress responce regulation	RNA polymerase sigma factor SigB	fig|6666666.195544.peg.1319
Stress Response	Stress Response - no subcategory	SigmaB stress responce regulation	Anti-sigma B factor antagonist RsbV	fig|6666666.195544.peg.72, fig|6666666.195544.peg.1321
Stress Response	Stress Response - no subcategory	Dimethylarginine metabolism	Ornithine aminotransferase (EC 2.6.1.13)	fig|6666666.195544.peg.2911
Stress Response	Stress Response - no subcategory	Dimethylarginine metabolism	NG,NG-dimethylarginine dimethylaminohydrolase 1 (EC 3.5.3.18)	fig|6666666.195544.peg.384
Stress Response	Stress Response - no subcategory	Bacterial hemoglobins	Flavohemoprotein (Hemoglobin-like protein) (Flavohemoglobin) (Nitric oxide dioxygenase) (EC 1.14.12.17)	fig|6666666.195544.peg.386, fig|6666666.195544.peg.827
Stress Response	Stress Response - no subcategory	Bacterial hemoglobins	Copper binding protein, plastocyanin/azurin family	fig|6666666.195544.peg.633
Stress Response	Stress Response - no subcategory	Bacterial hemoglobins	Hemoglobin-like protein HbO	fig|6666666.195544.peg.3790
Stress Response	Stress Response - no subcategory	Hfl operon	GTP-binding protein HflX	fig|6666666.195544.peg.3500
Stress Response	Stress Response - no subcategory	Hfl operon	RNA-binding protein Hfq	fig|6666666.195544.peg.3489
Stress Response	Stress Response - no subcategory	Commensurate regulon activation	Right origin-binding protein	fig|6666666.195544.peg.1269
Stress Response	Stress Response - no subcategory	Carbon Starvation	Carbon storage regulator	fig|6666666.195544.peg.3441
Stress Response	Stress Response - no subcategory	Carbon Starvation	Carbon starvation protein A	fig|6666666.195544.peg.2470
Stress Response	Stress Response - no subcategory	Carbon Starvation	Starvation sensing protein RspB	fig|6666666.195544.peg.305

## Sheet: RE1.51
RE1.51
Category	Subcategory	Subsystem	Role	Features
Iron acquisition and metabolism	Siderophores	Siderophore Anthrachelin	Iron compound ABC uptake transporter substrate-binding protein	fig|6666666.195551.peg.1160
Iron acquisition and metabolism	Siderophores	Siderophore Anthrachelin	Iron compound ABC uptake transporter ATP-binding protein	fig|6666666.195551.peg.1159
Iron acquisition and metabolism	Siderophores	Siderophore Anthrachelin	Iron compound ABC uptake transporter permease protein	fig|6666666.195551.peg.1157, fig|6666666.195551.peg.1158
Secondary Metabolism	Plant Hormones	Auxin biosynthesis	Tryptophan synthase alpha chain (EC 4.2.1.20)	fig|6666666.195551.peg.675
Secondary Metabolism	Plant Hormones	Auxin biosynthesis	Anthranilate phosphoribosyltransferase (EC 2.4.2.18)	fig|6666666.195551.peg.679
Secondary Metabolism	Plant Hormones	Auxin biosynthesis	Tryptophan synthase beta chain (EC 4.2.1.20)	fig|6666666.195551.peg.676
Secondary Metabolism	Plant Hormones	Auxin biosynthesis	Phosphoribosylanthranilate isomerase (EC 5.3.1.24)	fig|6666666.195551.peg.677
Stress Response	Osmotic stress	Osmoregulation	Glycerol uptake facilitator protein	fig|6666666.195551.peg.127
Stress Response	Osmotic stress	Choline and Betaine Uptake and Betaine Biosynthesis	Osmotically activated L-carnitine/choline ABC transporter, permease protein OpuCB	fig|6666666.195551.peg.2365
Stress Response	Osmotic stress	Choline and Betaine Uptake and Betaine Biosynthesis	Osmotically activated L-carnitine/choline ABC transporter, ATP-binding protein OpuCA	fig|6666666.195551.peg.2364
Stress Response	Osmotic stress	Choline and Betaine Uptake and Betaine Biosynthesis	Glycine betaine ABC transport system, ATP-binding protein OpuAA (EC 3.6.3.32)	fig|6666666.195551.peg.1146
Stress Response	Osmotic stress	Choline and Betaine Uptake and Betaine Biosynthesis	High-affinity choline uptake protein BetT	fig|6666666.195551.peg.1980
Stress Response	Osmotic stress	Choline and Betaine Uptake and Betaine Biosynthesis	Betaine aldehyde dehydrogenase (EC 1.2.1.8)	fig|6666666.195551.peg.1978
Stress Response	Osmotic stress	Choline and Betaine Uptake and Betaine Biosynthesis	Glycine betaine transporter OpuD	fig|6666666.195551.peg.698, fig|6666666.195551.peg.1005
Stress Response	Osmotic stress	Choline and Betaine Uptake and Betaine Biosynthesis	Osmotically activated L-carnitine/choline ABC transporter, permease protein OpuCD	fig|6666666.195551.peg.2367
Stress Response	Osmotic stress	Choline and Betaine Uptake and Betaine Biosynthesis	L-proline glycine betaine binding ABC transporter protein ProX (TC 3.A.1.12.1)	fig|6666666.195551.peg.1147
Stress Response	Osmotic stress	Choline and Betaine Uptake and Betaine Biosynthesis	Osmotically activated L-carnitine/choline ABC transporter, substrate-binding protein OpuCC	fig|6666666.195551.peg.2366
Stress Response	Osmotic stress	Choline and Betaine Uptake and Betaine Biosynthesis	Choline dehydrogenase (EC 1.1.99.1)	fig|6666666.195551.peg.1977
Stress Response	Osmotic stress	Choline and Betaine Uptake and Betaine Biosynthesis	L-proline glycine betaine ABC transport system permease protein ProW (TC 3.A.1.12.1)	fig|6666666.195551.peg.186
Stress Response	Oxidative stress	Glutathione: Non-redox reactions	Hydroxyacylglutathione hydrolase (EC 3.1.2.6)	fig|6666666.195551.peg.860
Stress Response	Oxidative stress	CoA disulfide thiol-disulfide redox system	CoA-disulfide reductase (EC 1.8.1.14)	fig|6666666.195551.peg.1408
Stress Response	Oxidative stress	Redox-dependent regulation of nucleus processes	Nicotinate phosphoribosyltransferase (EC 2.4.2.11)	fig|6666666.195551.peg.2144
Stress Response	Oxidative stress	Redox-dependent regulation of nucleus processes	NADPH-dependent glyceraldehyde-3-phosphate dehydrogenase (EC 1.2.1.13)	fig|6666666.195551.peg.828
Stress Response	Oxidative stress	Redox-dependent regulation of nucleus processes	Nicotinamidase (EC 3.5.1.19)	fig|6666666.195551.peg.2148
Stress Response	Oxidative stress	Redox-dependent regulation of nucleus processes	NAD-dependent protein deacetylase of SIR2 family	fig|6666666.195551.peg.948
Stress Response	Oxidative stress	Redox-dependent regulation of nucleus processes	NAD-dependent glyceraldehyde-3-phosphate dehydrogenase (EC 1.2.1.12)	fig|6666666.195551.peg.1196
Stress Response	Oxidative stress	Glutathione: Redox cycle	Glutaredoxin-like protein NrdH, required for reduction of Ribonucleotide reductase class Ib	fig|6666666.195551.peg.1689
Stress Response	Oxidative stress	Glutaredoxins	Flavohemoprotein (Hemoglobin-like protein) (Flavohemoglobin) (Nitric oxide dioxygenase) (EC 1.14.12.17)	fig|6666666.195551.peg.1711
Stress Response	Oxidative stress	Glutaredoxins	Glutaredoxin-like protein NrdH, required for reduction of Ribonucleotide reductase class Ib	fig|6666666.195551.peg.1689
Stress Response	Oxidative stress	Oxidative stress	Iron-binding ferritin-like antioxidant protein	fig|6666666.195551.peg.460
Stress Response	Oxidative stress	Oxidative stress	Manganese superoxide dismutase (EC 1.15.1.1)	fig|6666666.195551.peg.867
Stress Response	Oxidative stress	Oxidative stress	Zinc uptake regulation protein ZUR	fig|6666666.195551.peg.868
Stress Response	Oxidative stress	Oxidative stress	Non-specific DNA-binding protein Dps	fig|6666666.195551.peg.460
Stress Response	Oxidative stress	Oxidative stress	Superoxide dismutase [Fe] (EC 1.15.1.1)	fig|6666666.195551.peg.867
Stress Response	Oxidative stress	Oxidative stress	Ferroxidase (EC 1.16.3.1)	fig|6666666.195551.peg.460
Stress Response	Oxidative stress	Oxidative stress	Redox-sensitive transcriptional regulator (AT-rich DNA-binding protein)	fig|6666666.195551.peg.1309
Stress Response	Oxidative stress	Oxidative stress	Peroxide stress regulator PerR, FUR family	fig|6666666.195551.peg.968
Stress Response	Oxidative stress	Oxidative stress	Ferric uptake regulation protein FUR	fig|6666666.195551.peg.1104
Stress Response	Oxidative stress	Oxidative stress	Catalase (EC 1.11.1.6)	fig|6666666.195551.peg.2053
Stress Response	Oxidative stress	Oxidative stress	Organic hydroperoxide resistance protein	fig|6666666.195551.peg.183, fig|6666666.195551.peg.1514, fig|6666666.195551.peg.1827
Stress Response	Oxidative stress	Protection from Reactive Oxygen Species	Manganese superoxide dismutase (EC 1.15.1.1)	fig|6666666.195551.peg.867
Stress Response	Oxidative stress	Protection from Reactive Oxygen Species	Superoxide dismutase [Fe] (EC 1.15.1.1)	fig|6666666.195551.peg.867
Stress Response	Oxidative stress	Protection from Reactive Oxygen Species	Catalase (EC 1.11.1.6)	fig|6666666.195551.peg.2053
Stress Response	Oxidative stress	Cluster containing Glutathione synthetase	Ribosomal RNA small subunit methyltransferase E (EC 2.1.1.-)	fig|6666666.195551.peg.316
Stress Response	Oxidative stress	Cluster containing Glutathione synthetase	Putative Holliday junction resolvase YggF	fig|6666666.195551.peg.350
Stress Response	Cold shock	Cold shock, CspA family of proteins	Cold shock protein CspA	fig|6666666.195551.peg.649
Stress Response	Heat shock	Heat shock dnaK gene cluster extended	Hypothetical radical SAM family enzyme in heat shock gene cluster, similarity with CPO of BS HemN-type	fig|6666666.195551.peg.322
Stress Response	Heat shock	Heat shock dnaK gene cluster extended	Heat-inducible transcription repressor HrcA	fig|6666666.195551.peg.321
Stress Response	Heat shock	Heat shock dnaK gene cluster extended	Chaperone protein DnaK	fig|6666666.195551.peg.319
Stress Response	Heat shock	Heat shock dnaK gene cluster extended	tRNA-t(6)A37 methylthiotransferase	fig|6666666.195551.peg.315
Stress Response	Heat shock	Heat shock dnaK gene cluster extended	Chaperone protein DnaJ	fig|6666666.195551.peg.318
Stress Response	Heat shock	Heat shock dnaK gene cluster extended	Ribosomal RNA small subunit methyltransferase E (EC 2.1.1.-)	fig|6666666.195551.peg.316
Stress Response	Heat shock	Heat shock dnaK gene cluster extended	tmRNA-binding protein SmpB	fig|6666666.195551.peg.1205
Stress Response	Heat shock	Heat shock dnaK gene cluster extended	Heat shock protein GrpE	fig|6666666.195551.peg.320
Stress Response	Heat shock	Heat shock dnaK gene cluster extended	DNA replication intiation control protein YabA	fig|6666666.195551.peg.2448
Stress Response	Heat shock	Heat shock dnaK gene cluster extended	Translation elongation factor LepA	fig|6666666.195551.peg.323
Stress Response	Heat shock	Heat shock dnaK gene cluster extended	Ribosome-associated heat shock protein implicated in the recycling of the 50S subunit (S4 paralog)	fig|6666666.195551.peg.465
Stress Response	Heat shock	Heat shock dnaK gene cluster extended	Nucleoside 5-triphosphatase RdgB (dHAPTP, dITP, XTP-specific) (EC 3.6.1.15)	fig|6666666.195551.peg.1530
Stress Response	Heat shock	Heat shock dnaK gene cluster extended	Ribosomal protein L11 methyltransferase (EC 2.1.1.-)	fig|6666666.195551.peg.317
Stress Response	Heat shock	Heat shock dnaK gene cluster extended	Signal peptidase-like protein	fig|6666666.195551.peg.2449
Stress Response	Heat shock	Heat shock dnaK gene cluster extended	FIG009886: phosphoesterase	fig|6666666.195551.peg.1529
Stress Response	Heat shock	Heat shock dnaK gene cluster extended	rRNA small subunit methyltransferase I	fig|6666666.195551.peg.2445
Stress Response	Stress Response - no subcategory	Flavohaemoglobin	ABC-type Fe3+-siderophore transport system, permease 2 component	fig|6666666.195551.peg.1044
Stress Response	Stress Response - no subcategory	Flavohaemoglobin	Flavohemoprotein (Hemoglobin-like protein) (Flavohemoglobin) (Nitric oxide dioxygenase) (EC 1.14.12.17)	fig|6666666.195551.peg.1711
Stress Response	Stress Response - no subcategory	SigmaB stress responce regulation	Serine-protein kinase RsbW (EC 2.7.11.1)	fig|6666666.195551.peg.2470
Stress Response	Stress Response - no subcategory	SigmaB stress responce regulation	Serine phosphatase RsbU, regulator of sigma subunit	fig|6666666.195551.peg.2472
Stress Response	Stress Response - no subcategory	SigmaB stress responce regulation	RNA polymerase sigma factor SigB	fig|6666666.195551.peg.2469
Stress Response	Stress Response - no subcategory	SigmaB stress responce regulation	Anti-sigma B factor antagonist RsbV	fig|6666666.195551.peg.2471
Stress Response	Stress Response - no subcategory	Bacterial hemoglobins	Flavohemoprotein (Hemoglobin-like protein) (Flavohemoglobin) (Nitric oxide dioxygenase) (EC 1.14.12.17)	fig|6666666.195551.peg.1711
Stress Response	Stress Response - no subcategory	Bacterial hemoglobins	Hemoglobin-like protein HbO	fig|6666666.195551.peg.1428
Stress Response	Stress Response - no subcategory	Hfl operon	GTP-binding protein HflX	fig|6666666.195551.peg.134
Stress Response	Stress Response - no subcategory	Hfl operon	RNA-binding protein Hfq	fig|6666666.195551.peg.132

## Sheet: RE1.52
RE1.52
Category	Subcategory	Subsystem	Role	Features
Iron acquisition and metabolism	Siderophores	Siderophore Anthrachelin	Iron compound ABC uptake transporter substrate-binding protein	fig|6666666.195552.peg.619
Iron acquisition and metabolism	Siderophores	Siderophore Anthrachelin	Iron compound ABC uptake transporter ATP-binding protein	fig|6666666.195552.peg.618
Iron acquisition and metabolism	Siderophores	Siderophore Anthrachelin	Iron compound ABC uptake transporter permease protein	fig|6666666.195552.peg.616, fig|6666666.195552.peg.617
Secondary Metabolism	Plant Hormones	Auxin biosynthesis	Tryptophan synthase alpha chain (EC 4.2.1.20)	fig|6666666.195552.peg.223
Secondary Metabolism	Plant Hormones	Auxin biosynthesis	Anthranilate phosphoribosyltransferase (EC 2.4.2.18)	fig|6666666.195552.peg.227
Secondary Metabolism	Plant Hormones	Auxin biosynthesis	Tryptophan synthase beta chain (EC 4.2.1.20)	fig|6666666.195552.peg.224
Secondary Metabolism	Plant Hormones	Auxin biosynthesis	Phosphoribosylanthranilate isomerase (EC 5.3.1.24)	fig|6666666.195552.peg.225
Stress Response	Osmotic stress	Osmoregulation	Glycerol uptake facilitator protein	fig|6666666.195552.peg.105
Stress Response	Osmotic stress	Choline and Betaine Uptake and Betaine Biosynthesis	Osmotically activated L-carnitine/choline ABC transporter, permease protein OpuCB	fig|6666666.195552.peg.538
Stress Response	Osmotic stress	Choline and Betaine Uptake and Betaine Biosynthesis	Osmotically activated L-carnitine/choline ABC transporter, ATP-binding protein OpuCA	fig|6666666.195552.peg.539
Stress Response	Osmotic stress	Choline and Betaine Uptake and Betaine Biosynthesis	Glycine betaine ABC transport system, ATP-binding protein OpuAA (EC 3.6.3.32)	fig|6666666.195552.peg.605
Stress Response	Osmotic stress	Choline and Betaine Uptake and Betaine Biosynthesis	High-affinity choline uptake protein BetT	fig|6666666.195552.peg.1277
Stress Response	Osmotic stress	Choline and Betaine Uptake and Betaine Biosynthesis	Betaine aldehyde dehydrogenase (EC 1.2.1.8)	fig|6666666.195552.peg.1279
Stress Response	Osmotic stress	Choline and Betaine Uptake and Betaine Biosynthesis	Glycine betaine transporter OpuD	fig|6666666.195552.peg.246, fig|6666666.195552.peg.1861
Stress Response	Osmotic stress	Choline and Betaine Uptake and Betaine Biosynthesis	Osmotically activated L-carnitine/choline ABC transporter, permease protein OpuCD	fig|6666666.195552.peg.536
Stress Response	Osmotic stress	Choline and Betaine Uptake and Betaine Biosynthesis	L-proline glycine betaine binding ABC transporter protein ProX (TC 3.A.1.12.1)	fig|6666666.195552.peg.606
Stress Response	Osmotic stress	Choline and Betaine Uptake and Betaine Biosynthesis	Osmotically activated L-carnitine/choline ABC transporter, substrate-binding protein OpuCC	fig|6666666.195552.peg.537
Stress Response	Osmotic stress	Choline and Betaine Uptake and Betaine Biosynthesis	Choline dehydrogenase (EC 1.1.99.1)	fig|6666666.195552.peg.1280
Stress Response	Osmotic stress	Choline and Betaine Uptake and Betaine Biosynthesis	L-proline glycine betaine ABC transport system permease protein ProW (TC 3.A.1.12.1)	fig|6666666.195552.peg.1234
Stress Response	Oxidative stress	Glutathione: Non-redox reactions	Hydroxyacylglutathione hydrolase (EC 3.1.2.6)	fig|6666666.195552.peg.1692
Stress Response	Oxidative stress	CoA disulfide thiol-disulfide redox system	CoA-disulfide reductase (EC 1.8.1.14)	fig|6666666.195552.peg.960
Stress Response	Oxidative stress	Redox-dependent regulation of nucleus processes	Nicotinate phosphoribosyltransferase (EC 2.4.2.11)	fig|6666666.195552.peg.1162
Stress Response	Oxidative stress	Redox-dependent regulation of nucleus processes	NADPH-dependent glyceraldehyde-3-phosphate dehydrogenase (EC 1.2.1.13)	fig|6666666.195552.peg.301
Stress Response	Oxidative stress	Redox-dependent regulation of nucleus processes	Nicotinamidase (EC 3.5.1.19)	fig|6666666.195552.peg.1166
Stress Response	Oxidative stress	Redox-dependent regulation of nucleus processes	NAD-dependent protein deacetylase of SIR2 family	fig|6666666.195552.peg.1766
Stress Response	Oxidative stress	Redox-dependent regulation of nucleus processes	NAD-dependent glyceraldehyde-3-phosphate dehydrogenase (EC 1.2.1.12)	fig|6666666.195552.peg.656
Stress Response	Oxidative stress	Glutathione: Redox cycle	Glutaredoxin-like protein NrdH, required for reduction of Ribonucleotide reductase class Ib	fig|6666666.195552.peg.2073
Stress Response	Oxidative stress	Glutaredoxins	Flavohemoprotein (Hemoglobin-like protein) (Flavohemoglobin) (Nitric oxide dioxygenase) (EC 1.14.12.17)	fig|6666666.195552.peg.2095
Stress Response	Oxidative stress	Glutaredoxins	Glutaredoxin-like protein NrdH, required for reduction of Ribonucleotide reductase class Ib	fig|6666666.195552.peg.2073
Stress Response	Oxidative stress	Oxidative stress	Iron-binding ferritin-like antioxidant protein	fig|6666666.195552.peg.2321
Stress Response	Oxidative stress	Oxidative stress	Manganese superoxide dismutase (EC 1.15.1.1)	fig|6666666.195552.peg.1685
Stress Response	Oxidative stress	Oxidative stress	Zinc uptake regulation protein ZUR	fig|6666666.195552.peg.1684
Stress Response	Oxidative stress	Oxidative stress	Non-specific DNA-binding protein Dps	fig|6666666.195552.peg.2321
Stress Response	Oxidative stress	Oxidative stress	Superoxide dismutase [Fe] (EC 1.15.1.1)	fig|6666666.195552.peg.1685
Stress Response	Oxidative stress	Oxidative stress	Ferroxidase (EC 1.16.3.1)	fig|6666666.195552.peg.2321
Stress Response	Oxidative stress	Oxidative stress	Redox-sensitive transcriptional regulator (AT-rich DNA-binding protein)	fig|6666666.195552.peg.1938
Stress Response	Oxidative stress	Oxidative stress	Peroxide stress regulator PerR, FUR family	fig|6666666.195552.peg.1112
Stress Response	Oxidative stress	Oxidative stress	Ferric uptake regulation protein FUR	fig|6666666.195552.peg.2154
Stress Response	Oxidative stress	Oxidative stress	Catalase (EC 1.11.1.6)	fig|6666666.195552.peg.261
Stress Response	Oxidative stress	Oxidative stress	Organic hydroperoxide resistance protein	fig|6666666.195552.peg.333, fig|6666666.195552.peg.1237, fig|6666666.195552.peg.1530
Stress Response	Oxidative stress	Protection from Reactive Oxygen Species	Manganese superoxide dismutase (EC 1.15.1.1)	fig|6666666.195552.peg.1685
Stress Response	Oxidative stress	Protection from Reactive Oxygen Species	Superoxide dismutase [Fe] (EC 1.15.1.1)	fig|6666666.195552.peg.1685
Stress Response	Oxidative stress	Protection from Reactive Oxygen Species	Catalase (EC 1.11.1.6)	fig|6666666.195552.peg.261
Stress Response	Oxidative stress	Cluster containing Glutathione synthetase	Ribosomal RNA small subunit methyltransferase E (EC 2.1.1.-)	fig|6666666.195552.peg.1661
Stress Response	Oxidative stress	Cluster containing Glutathione synthetase	Putative Holliday junction resolvase YggF	fig|6666666.195552.peg.1627
Stress Response	Cold shock	Cold shock, CspA family of proteins	Cold shock protein CspA	fig|6666666.195552.peg.197
Stress Response	Cold shock	Cold shock, CspA family of proteins	Cold shock protein CspC	fig|6666666.195552.peg.1544
Stress Response	Heat shock	Heat shock dnaK gene cluster extended	Hypothetical radical SAM family enzyme in heat shock gene cluster, similarity with CPO of BS HemN-type	fig|6666666.195552.peg.1655
Stress Response	Heat shock	Heat shock dnaK gene cluster extended	Heat-inducible transcription repressor HrcA	fig|6666666.195552.peg.1656
Stress Response	Heat shock	Heat shock dnaK gene cluster extended	Chaperone protein DnaK	fig|6666666.195552.peg.1658
Stress Response	Heat shock	Heat shock dnaK gene cluster extended	tRNA-t(6)A37 methylthiotransferase	fig|6666666.195552.peg.1662
Stress Response	Heat shock	Heat shock dnaK gene cluster extended	Chaperone protein DnaJ	fig|6666666.195552.peg.1659
Stress Response	Heat shock	Heat shock dnaK gene cluster extended	Ribosomal RNA small subunit methyltransferase E (EC 2.1.1.-)	fig|6666666.195552.peg.1661
Stress Response	Heat shock	Heat shock dnaK gene cluster extended	tmRNA-binding protein SmpB	fig|6666666.195552.peg.2344
Stress Response	Heat shock	Heat shock dnaK gene cluster extended	Heat shock protein GrpE	fig|6666666.195552.peg.1657
Stress Response	Heat shock	Heat shock dnaK gene cluster extended	DNA replication intiation control protein YabA	fig|6666666.195552.peg.2422
Stress Response	Heat shock	Heat shock dnaK gene cluster extended	Translation elongation factor LepA	fig|6666666.195552.peg.1654
Stress Response	Heat shock	Heat shock dnaK gene cluster extended	Ribosome-associated heat shock protein implicated in the recycling of the 50S subunit (S4 paralog)	fig|6666666.195552.peg.2444
Stress Response	Heat shock	Heat shock dnaK gene cluster extended	Nucleoside 5-triphosphatase RdgB (dHAPTP, dITP, XTP-specific) (EC 3.6.1.15)	fig|6666666.195552.peg.2015
Stress Response	Heat shock	Heat shock dnaK gene cluster extended	Ribosomal protein L11 methyltransferase (EC 2.1.1.-)	fig|6666666.195552.peg.1660
Stress Response	Heat shock	Heat shock dnaK gene cluster extended	Signal peptidase-like protein	fig|6666666.195552.peg.2421
Stress Response	Heat shock	Heat shock dnaK gene cluster extended	FIG009886: phosphoesterase	fig|6666666.195552.peg.2014
Stress Response	Heat shock	Heat shock dnaK gene cluster extended	rRNA small subunit methyltransferase I	fig|6666666.195552.peg.2425
Stress Response	Stress Response - no subcategory	Flavohaemoglobin	ABC-type Fe3+-siderophore transport system, permease 2 component	fig|6666666.195552.peg.1434
Stress Response	Stress Response - no subcategory	Flavohaemoglobin	Flavohemoprotein (Hemoglobin-like protein) (Flavohemoglobin) (Nitric oxide dioxygenase) (EC 1.14.12.17)	fig|6666666.195552.peg.2095
Stress Response	Stress Response - no subcategory	SigmaB stress responce regulation	Serine-protein kinase RsbW (EC 2.7.11.1)	fig|6666666.195552.peg.468
Stress Response	Stress Response - no subcategory	SigmaB stress responce regulation	Serine phosphatase RsbU, regulator of sigma subunit	fig|6666666.195552.peg.466
Stress Response	Stress Response - no subcategory	SigmaB stress responce regulation	RNA polymerase sigma factor SigB	fig|6666666.195552.peg.469
Stress Response	Stress Response - no subcategory	SigmaB stress responce regulation	Anti-sigma B factor antagonist RsbV	fig|6666666.195552.peg.467
Stress Response	Stress Response - no subcategory	Bacterial hemoglobins	Flavohemoprotein (Hemoglobin-like protein) (Flavohemoglobin) (Nitric oxide dioxygenase) (EC 1.14.12.17)	fig|6666666.195552.peg.2095
Stress Response	Stress Response - no subcategory	Bacterial hemoglobins	Hemoglobin-like protein HbO	fig|6666666.195552.peg.940
Stress Response	Stress Response - no subcategory	Hfl operon	GTP-binding protein HflX	fig|6666666.195552.peg.112
Stress Response	Stress Response - no subcategory	Hfl operon	RNA-binding protein Hfq	fig|6666666.195552.peg.110

## Sheet: RE1.58
RE1.58
Category	Subcategory	Subsystem	Role	Features
Iron acquisition and metabolism	Siderophores	Bacillibactin Siderophore	Trilactone hydrolase [bacillibactin] siderophore	fig|6666666.195545.peg.2353
Iron acquisition and metabolism	Siderophores	Bacillibactin Siderophore	Fe-bacillibactin uptake system FeuB	fig|6666666.195545.peg.2355
Iron acquisition and metabolism	Siderophores	Bacillibactin Siderophore	Isochorismate synthase (EC 5.4.4.2) [bacillibactin] siderophore	fig|6666666.195545.peg.2351
Iron acquisition and metabolism	Siderophores	Bacillibactin Siderophore	Isochorismatase (EC 3.3.2.1) [bacillibactin] siderophore	fig|6666666.195545.peg.2349
Iron acquisition and metabolism	Siderophores	Bacillibactin Siderophore	Fe-bacillibactin uptake system FeuA, Fe-bacillibactin binding	fig|6666666.195545.peg.2356
Iron acquisition and metabolism	Siderophores	Bacillibactin Siderophore	2,3-dihydroxybenzoate-AMP ligase (EC 2.7.7.58) [bacillibactin] siderophore	fig|6666666.195545.peg.2350
Iron acquisition and metabolism	Siderophores	Bacillibactin Siderophore	Fe-bacillibactin uptake system FeuC	fig|6666666.195545.peg.2354
Iron acquisition and metabolism	Siderophores	Bacillibactin Siderophore	Bacillibactin synthetase component F (EC 2.7.7.-)	fig|6666666.195545.peg.2348
Iron acquisition and metabolism	Siderophores	Bacillibactin Siderophore	2,3-dihydro-2,3-dihydroxybenzoate dehydrogenase (EC 1.3.1.28) [bacillibactin] siderophore	fig|6666666.195545.peg.2352
Iron acquisition and metabolism	Siderophores	Siderophore assembly kit	Siderophore synthetase large component, acetyltransferase	fig|6666666.195545.peg.2952
Iron acquisition and metabolism	Siderophores	Siderophore assembly kit	Siderophore biosynthesis diaminobutyrate--2-oxoglutarate aminotransferase (EC 2.6.1.76)	fig|6666666.195545.peg.2954
Iron acquisition and metabolism	Siderophores	Siderophore assembly kit	Isochorismatase (EC 3.3.2.1) of siderophore biosynthesis	fig|6666666.195545.peg.2349
Iron acquisition and metabolism	Siderophores	Siderophore assembly kit	Siderophore biosynthesis L-2,4-diaminobutyrate decarboxylase	fig|6666666.195545.peg.2953
Iron acquisition and metabolism	Siderophores	Siderophore assembly kit	Siderophore synthetase component, ligase	fig|6666666.195545.peg.2949
Iron acquisition and metabolism	Siderophores	Siderophore assembly kit	ABC-type Fe3+-siderophore transport system, periplasmic iron-binding component	fig|6666666.195545.peg.600, fig|6666666.195545.peg.2466
Iron acquisition and metabolism	Siderophores	Siderophore assembly kit	Siderophore transport protein	fig|6666666.195545.peg.1237
Iron acquisition and metabolism	Siderophores	Siderophore assembly kit	Siderophore biosynthesis non-ribosomal peptide synthetase modules	fig|6666666.195545.peg.2348, fig|6666666.195545.peg.4541
Iron acquisition and metabolism	Siderophores	Siderophore assembly kit	ABC-type Fe3+-siderophore transport system, ATPase component	fig|6666666.195545.peg.597
Iron acquisition and metabolism	Siderophores	Siderophore assembly kit	ABC-type Fe3+-siderophore transport system, permease 2 component	fig|6666666.195545.peg.598, fig|6666666.195545.peg.1332
Iron acquisition and metabolism	Siderophores	Siderophore assembly kit	Isochorismate synthase (EC 5.4.4.2) of siderophore biosynthesis	fig|6666666.195545.peg.2351
Iron acquisition and metabolism	Siderophores	Siderophore assembly kit	Siderophore synthetase small component, acetyltransferase	fig|6666666.195545.peg.2951
Iron acquisition and metabolism	Siderophores	Siderophore assembly kit	ABC-type Fe3+-siderophore transport system, permease component	fig|6666666.195545.peg.599, fig|6666666.195545.peg.1333
Iron acquisition and metabolism	Siderophores	Siderophore assembly kit	Siderophore biosynthesis protein, monooxygenase	fig|6666666.195545.peg.2950
Iron acquisition and metabolism	Siderophores	Siderophore assembly kit	2,3-dihydro-2,3-dihydroxybenzoate dehydrogenase (EC 1.3.1.28) of siderophore biosynthesis	fig|6666666.195545.peg.2352
Iron acquisition and metabolism	Siderophores	Siderophore Anthrachelin	Uncharacterized iron compound ABC uptake transporter, permease protein	fig|6666666.195545.peg.1978, fig|6666666.195545.peg.1979
Iron acquisition and metabolism	Siderophores	Siderophore Anthrachelin	Uncharacterized iron compound ABC uptake transporter, substrate-binding protein	fig|6666666.195545.peg.1976
Iron acquisition and metabolism	Siderophores	Siderophore Anthrachelin	Uncharacterized iron compound ABC uptake transporter, ATP-binding protein	fig|6666666.195545.peg.1977
Secondary Metabolism	Plant Hormones	Auxin biosynthesis	Tryptophan synthase alpha chain (EC 4.2.1.20)	fig|6666666.195545.peg.256
Secondary Metabolism	Plant Hormones	Auxin biosynthesis	Anthranilate phosphoribosyltransferase (EC 2.4.2.18)	fig|6666666.195545.peg.260, fig|6666666.195545.peg.4309, fig|6666666.195545.peg.4310
Secondary Metabolism	Plant Hormones	Auxin biosynthesis	Tryptophan synthase beta chain (EC 4.2.1.20)	fig|6666666.195545.peg.257
Secondary Metabolism	Plant Hormones	Auxin biosynthesis	Phosphoribosylanthranilate isomerase (EC 5.3.1.24)	fig|6666666.195545.peg.258
Stress Response	Osmotic stress	Osmoregulation	Glycerol uptake facilitator protein	fig|6666666.195545.peg.2770
Stress Response	Osmotic stress	Choline and Betaine Uptake and Betaine Biosynthesis	Glycine betaine transporter OpuD	fig|6666666.195545.peg.3395
Stress Response	Osmotic stress	Choline and Betaine Uptake and Betaine Biosynthesis	Glycine betaine ABC transport system, glycine betaine-binding protein OpuAC	fig|6666666.195545.peg.26
Stress Response	Osmotic stress	Choline and Betaine Uptake and Betaine Biosynthesis	Osmotically activated L-carnitine/choline ABC transporter, permease protein OpuCB	fig|6666666.195545.peg.2459
Stress Response	Osmotic stress	Choline and Betaine Uptake and Betaine Biosynthesis	Osmotically activated L-carnitine/choline ABC transporter, ATP-binding protein OpuCA	fig|6666666.195545.peg.2460
Stress Response	Osmotic stress	Choline and Betaine Uptake and Betaine Biosynthesis	Glycine betaine ABC transport system, ATP-binding protein OpuAA (EC 3.6.3.32)	fig|6666666.195545.peg.24
Stress Response	Osmotic stress	Choline and Betaine Uptake and Betaine Biosynthesis	Osmotically activated L-carnitine/choline ABC transporter, permease protein OpuCD	fig|6666666.195545.peg.2457
Stress Response	Osmotic stress	Choline and Betaine Uptake and Betaine Biosynthesis	Glycine betaine ABC transport system, permease protein OpuAB	fig|6666666.195545.peg.25
Stress Response	Osmotic stress	Choline and Betaine Uptake and Betaine Biosynthesis	Osmotically activated L-carnitine/choline ABC transporter, substrate-binding protein OpuCC	fig|6666666.195545.peg.2458
Stress Response	Osmotic stress	Choline and Betaine Uptake and Betaine Biosynthesis	Betaine aldehyde dehydrogenase (EC 1.2.1.8)	fig|6666666.195545.peg.165
Stress Response	Oxidative stress	Protection from Reactive Oxygen Species	Manganese superoxide dismutase (EC 1.15.1.1)	fig|6666666.195545.peg.4825
Stress Response	Oxidative stress	Protection from Reactive Oxygen Species	Superoxide dismutase [Cu-Zn] precursor (EC 1.15.1.1)	fig|6666666.195545.peg.80
Stress Response	Oxidative stress	Protection from Reactive Oxygen Species	Superoxide dismutase [Fe] (EC 1.15.1.1)	fig|6666666.195545.peg.70
Stress Response	Oxidative stress	Protection from Reactive Oxygen Species	Catalase (EC 1.11.1.6)	fig|6666666.195545.peg.2499, fig|6666666.195545.peg.3094, fig|6666666.195545.peg.3095, fig|6666666.195545.peg.4241, fig|6666666.195545.peg.4243
Stress Response	Oxidative stress	Oxidative stress	Iron-binding ferritin-like antioxidant protein	fig|6666666.195545.peg.1270, fig|6666666.195545.peg.2060
Stress Response	Oxidative stress	Oxidative stress	Alkyl hydroperoxide reductase subunit C-like protein	fig|6666666.195545.peg.3587
Stress Response	Oxidative stress	Oxidative stress	Manganese superoxide dismutase (EC 1.15.1.1)	fig|6666666.195545.peg.4825
Stress Response	Oxidative stress	Oxidative stress	Fe2+/Zn2+ uptake regulation proteins	fig|6666666.195545.peg.4244
Stress Response	Oxidative stress	Oxidative stress	Superoxide dismutase [Cu-Zn] precursor (EC 1.15.1.1)	fig|6666666.195545.peg.80
Stress Response	Oxidative stress	Oxidative stress	Superoxide dismutase [Fe] (EC 1.15.1.1)	fig|6666666.195545.peg.70
Stress Response	Oxidative stress	Oxidative stress	Peroxide stress regulator	fig|6666666.195545.peg.4244
Stress Response	Oxidative stress	Oxidative stress	Peroxide stress regulator PerR, FUR family	fig|6666666.195545.peg.4792
Stress Response	Oxidative stress	Oxidative stress	Nitrite-sensitive transcriptional repressor NsrR	fig|6666666.195545.peg.2782
Stress Response	Oxidative stress	Oxidative stress	Catalase (EC 1.11.1.6)	fig|6666666.195545.peg.2499, fig|6666666.195545.peg.3094, fig|6666666.195545.peg.3095, fig|6666666.195545.peg.4241, fig|6666666.195545.peg.4243
Stress Response	Oxidative stress	Oxidative stress	Organic hydroperoxide resistance protein	fig|6666666.195545.peg.1725, fig|6666666.195545.peg.1727
Stress Response	Oxidative stress	Oxidative stress	Organic hydroperoxide resistance transcriptional regulator	fig|6666666.195545.peg.1726
Stress Response	Oxidative stress	Oxidative stress	Zinc uptake regulation protein ZUR	fig|6666666.195545.peg.4832
Stress Response	Oxidative stress	Oxidative stress	Non-specific DNA-binding protein Dps	fig|6666666.195545.peg.1270, fig|6666666.195545.peg.2060
Stress Response	Oxidative stress	Oxidative stress	Ferroxidase (EC 1.16.3.1)	fig|6666666.195545.peg.1270, fig|6666666.195545.peg.2060
Stress Response	Oxidative stress	Oxidative stress	Redox-sensitive transcriptional regulator (AT-rich DNA-binding protein)	fig|6666666.195545.peg.1004, fig|6666666.195545.peg.1512
Stress Response	Oxidative stress	Oxidative stress	Ferric uptake regulation protein FUR	fig|6666666.195545.peg.361
Stress Response	Oxidative stress	Oxidative stress	Transcriptional regulator, FUR family	fig|6666666.195545.peg.3181
Stress Response	Oxidative stress	Oxidative stress	Ferric uptake regulation protein	fig|6666666.195545.peg.4244
Stress Response	Oxidative stress	Oxidative stress	transcriptional regulator, Crp/Fnr family	fig|6666666.195545.peg.3675, fig|6666666.195545.peg.3678
Stress Response	Oxidative stress	NADPH:quinone oxidoreductase 2	NADPH:quinone oxidoreductase 2	fig|6666666.195545.peg.2700
Stress Response	Oxidative stress	Glutathione: Non-redox reactions	Similar to Hydroxyacylglutathione hydrolase, but in an organism lacking glutathione biosynthesis	fig|6666666.195545.peg.4797
Stress Response	Oxidative stress	Glutathione: Non-redox reactions	Hydroxyacylglutathione hydrolase (EC 3.1.2.6)	fig|6666666.195545.peg.409
Stress Response	Oxidative stress	Redox-dependent regulation of nucleus processes	Nicotinate phosphoribosyltransferase (EC 2.4.2.11)	fig|6666666.195545.peg.557
Stress Response	Oxidative stress	Redox-dependent regulation of nucleus processes	NADPH-dependent glyceraldehyde-3-phosphate dehydrogenase (EC 1.2.1.13)	fig|6666666.195545.peg.3286
Stress Response	Oxidative stress	Redox-dependent regulation of nucleus processes	Nicotinamidase (EC 3.5.1.19)	fig|6666666.195545.peg.558, fig|6666666.195545.peg.867
Stress Response	Oxidative stress	Redox-dependent regulation of nucleus processes	NAD-dependent protein deacetylase of SIR2 family	fig|6666666.195545.peg.2819
Stress Response	Oxidative stress	Redox-dependent regulation of nucleus processes	NAD-dependent glyceraldehyde-3-phosphate dehydrogenase (EC 1.2.1.12)	fig|6666666.195545.peg.2475
Stress Response	Oxidative stress	Glutaredoxins	Flavohemoprotein (Hemoglobin-like protein) (Flavohemoglobin) (Nitric oxide dioxygenase) (EC 1.14.12.17)	fig|6666666.195545.peg.2784, fig|6666666.195545.peg.2833
Stress Response	Oxidative stress	Glutaredoxins	Cell wall endopeptidase, family M23/M37	fig|6666666.195545.peg.306, fig|6666666.195545.peg.4329
Stress Response	Oxidative stress	Cluster containing Glutathione synthetase	Ribosomal RNA small subunit methyltransferase E (EC 2.1.1.-)	fig|6666666.195545.peg.692
Stress Response	Oxidative stress	Cluster containing Glutathione synthetase	Putative Holliday junction resolvase YggF	fig|6666666.195545.peg.942
Stress Response	Cold shock	Cold shock, CspA family of proteins	Cold shock protein CspD	fig|6666666.195545.peg.2408
Stress Response	Cold shock	Cold shock, CspA family of proteins	Cold shock protein CspA	fig|6666666.195545.peg.1400
Stress Response	Heat shock	Heat shock dnaK gene cluster extended	Hypothetical radical SAM family enzyme in heat shock gene cluster, similarity with CPO of BS HemN-type	fig|6666666.195545.peg.698
Stress Response	Heat shock	Heat shock dnaK gene cluster extended	Heat-inducible transcription repressor HrcA	fig|6666666.195545.peg.697
Stress Response	Heat shock	Heat shock dnaK gene cluster extended	Chaperone protein DnaK	fig|6666666.195545.peg.695
Stress Response	Heat shock	Heat shock dnaK gene cluster extended	tRNA-t(6)A37 methylthiotransferase	fig|6666666.195545.peg.691
Stress Response	Heat shock	Heat shock dnaK gene cluster extended	Chaperone protein DnaJ	fig|6666666.195545.peg.694
Stress Response	Heat shock	Heat shock dnaK gene cluster extended	Ribosomal RNA small subunit methyltransferase E (EC 2.1.1.-)	fig|6666666.195545.peg.692
Stress Response	Heat shock	Heat shock dnaK gene cluster extended	tmRNA-binding protein SmpB	fig|6666666.195545.peg.2448
Stress Response	Heat shock	Heat shock dnaK gene cluster extended	Heat shock protein GrpE	fig|6666666.195545.peg.696
Stress Response	Heat shock	Heat shock dnaK gene cluster extended	DNA replication intiation control protein YabA	fig|6666666.195545.peg.4030
Stress Response	Heat shock	Heat shock dnaK gene cluster extended	Translation elongation factor LepA	fig|6666666.195545.peg.699
Stress Response	Heat shock	Heat shock dnaK gene cluster extended	Ribosome-associated heat shock protein implicated in the recycling of the 50S subunit (S4 paralog)	fig|6666666.195545.peg.4058
Stress Response	Heat shock	Heat shock dnaK gene cluster extended	Nucleoside 5-triphosphatase RdgB (dHAPTP, dITP, XTP-specific) (EC 3.6.1.15)	fig|6666666.195545.peg.2260
Stress Response	Heat shock	Heat shock dnaK gene cluster extended	Ribosomal protein L11 methyltransferase (EC 2.1.1.-)	fig|6666666.195545.peg.693
Stress Response	Heat shock	Heat shock dnaK gene cluster extended	Signal peptidase-like protein	fig|6666666.195545.peg.4029
Stress Response	Heat shock	Heat shock dnaK gene cluster extended	FIG009886: phosphoesterase	fig|6666666.195545.peg.2261
Stress Response	Heat shock	Heat shock dnaK gene cluster extended	Ribonuclease PH (EC 2.7.7.56)	fig|6666666.195545.peg.2259
Stress Response	Heat shock	Heat shock dnaK gene cluster extended	rRNA small subunit methyltransferase I	fig|6666666.195545.peg.4033
Stress Response	Stress Response - no subcategory	Flavohaemoglobin	ABC-type Fe3+-siderophore transport system, permease 2 component	fig|6666666.195545.peg.598, fig|6666666.195545.peg.1332
Stress Response	Stress Response - no subcategory	Flavohaemoglobin	Flavohemoprotein (Hemoglobin-like protein) (Flavohemoglobin) (Nitric oxide dioxygenase) (EC 1.14.12.17)	fig|6666666.195545.peg.2784, fig|6666666.195545.peg.2833
Stress Response	Stress Response - no subcategory	Flavohaemoglobin	Nitric-oxide reductase (EC 1.7.99.7), quinol-dependent	fig|6666666.195545.peg.3679
Stress Response	Stress Response - no subcategory	SigmaB stress responce regulation	RsbS, negative regulator of sigma-B	fig|6666666.195545.peg.1416
Stress Response	Stress Response - no subcategory	SigmaB stress responce regulation	Anti-sigma B factor RsbT	fig|6666666.195545.peg.1415
Stress Response	Stress Response - no subcategory	SigmaB stress responce regulation	Serine-protein kinase RsbW (EC 2.7.11.1)	fig|6666666.195545.peg.1412
Stress Response	Stress Response - no subcategory	SigmaB stress responce regulation	Serine phosphatase RsbU, regulator of sigma subunit	fig|6666666.195545.peg.1414
Stress Response	Stress Response - no subcategory	SigmaB stress responce regulation	RsbR, positive regulator of sigma-B	fig|6666666.195545.peg.1, fig|6666666.195545.peg.1417
Stress Response	Stress Response - no subcategory	SigmaB stress responce regulation	RNA polymerase sigma factor SigB	fig|6666666.195545.peg.1411
Stress Response	Stress Response - no subcategory	SigmaB stress responce regulation	Anti-sigma B factor antagonist RsbV	fig|6666666.195545.peg.355, fig|6666666.195545.peg.1413
Stress Response	Stress Response - no subcategory	Dimethylarginine metabolism	Ornithine aminotransferase (EC 2.6.1.13)	fig|6666666.195545.peg.1531
Stress Response	Stress Response - no subcategory	Dimethylarginine metabolism	NG,NG-dimethylarginine dimethylaminohydrolase 1 (EC 3.5.3.18)	fig|6666666.195545.peg.437
Stress Response	Stress Response - no subcategory	Bacterial hemoglobins	Flavohemoprotein (Hemoglobin-like protein) (Flavohemoglobin) (Nitric oxide dioxygenase) (EC 1.14.12.17)	fig|6666666.195545.peg.2784, fig|6666666.195545.peg.2833
Stress Response	Stress Response - no subcategory	Bacterial hemoglobins	Copper binding protein, plastocyanin/azurin family	fig|6666666.195545.peg.2248, fig|6666666.195545.peg.2308
Stress Response	Stress Response - no subcategory	Bacterial hemoglobins	Hemoglobin-like protein HbO	fig|6666666.195545.peg.3844
Stress Response	Stress Response - no subcategory	Hfl operon	GTP-binding protein HflX	fig|6666666.195545.peg.994
Stress Response	Stress Response - no subcategory	Hfl operon	RNA-binding protein Hfq	fig|6666666.195545.peg.3172
Stress Response	Stress Response - no subcategory	Carbon Starvation	Carbon storage regulator	fig|6666666.195545.peg.3489
Stress Response	Stress Response - no subcategory	Carbon Starvation	Carbon starvation protein A	fig|6666666.195545.peg.3250

## Sheet: RE1.59
RE1.59
Category	Subcategory	Subsystem	Role	Features
Iron acquisition and metabolism	Siderophores	Bacillibactin Siderophore	Trilactone hydrolase [bacillibactin] siderophore	fig|6666666.195546.peg.4781
Iron acquisition and metabolism	Siderophores	Bacillibactin Siderophore	Fe-bacillibactin uptake system FeuB	fig|6666666.195546.peg.4779
Iron acquisition and metabolism	Siderophores	Bacillibactin Siderophore	Isochorismate synthase (EC 5.4.4.2) [bacillibactin] siderophore	fig|6666666.195546.peg.4783
Iron acquisition and metabolism	Siderophores	Bacillibactin Siderophore	Isochorismatase (EC 3.3.2.1) [bacillibactin] siderophore	fig|6666666.195546.peg.4785
Iron acquisition and metabolism	Siderophores	Bacillibactin Siderophore	Fe-bacillibactin uptake system FeuA, Fe-bacillibactin binding	fig|6666666.195546.peg.4778
Iron acquisition and metabolism	Siderophores	Bacillibactin Siderophore	2,3-dihydroxybenzoate-AMP ligase (EC 2.7.7.58) [bacillibactin] siderophore	fig|6666666.195546.peg.4784
Iron acquisition and metabolism	Siderophores	Bacillibactin Siderophore	Fe-bacillibactin uptake system FeuC	fig|6666666.195546.peg.4780
Iron acquisition and metabolism	Siderophores	Bacillibactin Siderophore	Bacillibactin synthetase component F (EC 2.7.7.-)	fig|6666666.195546.peg.4786
Iron acquisition and metabolism	Siderophores	Bacillibactin Siderophore	2,3-dihydro-2,3-dihydroxybenzoate dehydrogenase (EC 1.3.1.28) [bacillibactin] siderophore	fig|6666666.195546.peg.4782
Iron acquisition and metabolism	Siderophores	Siderophore assembly kit	Siderophore synthetase large component, acetyltransferase	fig|6666666.195546.peg.1749
Iron acquisition and metabolism	Siderophores	Siderophore assembly kit	Siderophore biosynthesis diaminobutyrate--2-oxoglutarate aminotransferase (EC 2.6.1.76)	fig|6666666.195546.peg.1751
Iron acquisition and metabolism	Siderophores	Siderophore assembly kit	Isochorismatase (EC 3.3.2.1) of siderophore biosynthesis	fig|6666666.195546.peg.4785
Iron acquisition and metabolism	Siderophores	Siderophore assembly kit	Siderophore biosynthesis L-2,4-diaminobutyrate decarboxylase	fig|6666666.195546.peg.1750
Iron acquisition and metabolism	Siderophores	Siderophore assembly kit	Siderophore synthetase component, ligase	fig|6666666.195546.peg.1746
Iron acquisition and metabolism	Siderophores	Siderophore assembly kit	ABC-type Fe3+-siderophore transport system, periplasmic iron-binding component	fig|6666666.195546.peg.1422, fig|6666666.195546.peg.3837
Iron acquisition and metabolism	Siderophores	Siderophore assembly kit	Siderophore transport protein	fig|6666666.195546.peg.993
Iron acquisition and metabolism	Siderophores	Siderophore assembly kit	Siderophore biosynthesis non-ribosomal peptide synthetase modules	fig|6666666.195546.peg.4558, fig|6666666.195546.peg.4786
Iron acquisition and metabolism	Siderophores	Siderophore assembly kit	ABC-type Fe3+-siderophore transport system, ATPase component	fig|6666666.195546.peg.1419
Iron acquisition and metabolism	Siderophores	Siderophore assembly kit	ABC-type Fe3+-siderophore transport system, permease 2 component	fig|6666666.195546.peg.1420, fig|6666666.195546.peg.1468
Iron acquisition and metabolism	Siderophores	Siderophore assembly kit	Isochorismate synthase (EC 5.4.4.2) of siderophore biosynthesis	fig|6666666.195546.peg.4783
Iron acquisition and metabolism	Siderophores	Siderophore assembly kit	Siderophore synthetase small component, acetyltransferase	fig|6666666.195546.peg.1748
Iron acquisition and metabolism	Siderophores	Siderophore assembly kit	ABC-type Fe3+-siderophore transport system, permease component	fig|6666666.195546.peg.1421, fig|6666666.195546.peg.1469
Iron acquisition and metabolism	Siderophores	Siderophore assembly kit	Siderophore biosynthesis protein, monooxygenase	fig|6666666.195546.peg.1747
Iron acquisition and metabolism	Siderophores	Siderophore assembly kit	2,3-dihydro-2,3-dihydroxybenzoate dehydrogenase (EC 1.3.1.28) of siderophore biosynthesis	fig|6666666.195546.peg.4782
Iron acquisition and metabolism	Siderophores	Siderophore Anthrachelin	Uncharacterized iron compound ABC uptake transporter, permease protein	fig|6666666.195546.peg.2889, fig|6666666.195546.peg.2890
Iron acquisition and metabolism	Siderophores	Siderophore Anthrachelin	Uncharacterized iron compound ABC uptake transporter, substrate-binding protein	fig|6666666.195546.peg.2892
Iron acquisition and metabolism	Siderophores	Siderophore Anthrachelin	Uncharacterized iron compound ABC uptake transporter, ATP-binding protein	fig|6666666.195546.peg.2891
Secondary Metabolism	Plant Hormones	Auxin biosynthesis	Tryptophan synthase alpha chain (EC 4.2.1.20)	fig|6666666.195546.peg.3155
Secondary Metabolism	Plant Hormones	Auxin biosynthesis	Anthranilate phosphoribosyltransferase (EC 2.4.2.18)	fig|6666666.195546.peg.1383, fig|6666666.195546.peg.1384, fig|6666666.195546.peg.3159
Secondary Metabolism	Plant Hormones	Auxin biosynthesis	Tryptophan synthase beta chain (EC 4.2.1.20)	fig|6666666.195546.peg.3156
Secondary Metabolism	Plant Hormones	Auxin biosynthesis	Phosphoribosylanthranilate isomerase (EC 5.3.1.24)	fig|6666666.195546.peg.3157
Stress Response	Osmotic stress	Osmoregulation	Glycerol uptake facilitator protein	fig|6666666.195546.peg.1556
Stress Response	Osmotic stress	Choline and Betaine Uptake and Betaine Biosynthesis	Glycine betaine transporter OpuD	fig|6666666.195546.peg.2815
Stress Response	Osmotic stress	Choline and Betaine Uptake and Betaine Biosynthesis	Glycine betaine ABC transport system, glycine betaine-binding protein OpuAC	fig|6666666.195546.peg.1061
Stress Response	Osmotic stress	Choline and Betaine Uptake and Betaine Biosynthesis	Osmotically activated L-carnitine/choline ABC transporter, permease protein OpuCB	fig|6666666.195546.peg.3844
Stress Response	Osmotic stress	Choline and Betaine Uptake and Betaine Biosynthesis	Osmotically activated L-carnitine/choline ABC transporter, ATP-binding protein OpuCA	fig|6666666.195546.peg.3843
Stress Response	Osmotic stress	Choline and Betaine Uptake and Betaine Biosynthesis	Glycine betaine ABC transport system, ATP-binding protein OpuAA (EC 3.6.3.32)	fig|6666666.195546.peg.1063
Stress Response	Osmotic stress	Choline and Betaine Uptake and Betaine Biosynthesis	Osmotically activated L-carnitine/choline ABC transporter, permease protein OpuCD	fig|6666666.195546.peg.3846
Stress Response	Osmotic stress	Choline and Betaine Uptake and Betaine Biosynthesis	Glycine betaine ABC transport system, permease protein OpuAB	fig|6666666.195546.peg.1062
Stress Response	Osmotic stress	Choline and Betaine Uptake and Betaine Biosynthesis	Osmotically activated L-carnitine/choline ABC transporter, substrate-binding protein OpuCC	fig|6666666.195546.peg.3845
Stress Response	Osmotic stress	Choline and Betaine Uptake and Betaine Biosynthesis	Betaine aldehyde dehydrogenase (EC 1.2.1.8)	fig|6666666.195546.peg.2513
Stress Response	Oxidative stress	Protection from Reactive Oxygen Species	Manganese superoxide dismutase (EC 1.15.1.1)	fig|6666666.195546.peg.1117
Stress Response	Oxidative stress	Protection from Reactive Oxygen Species	Superoxide dismutase [Cu-Zn] precursor (EC 1.15.1.1)	fig|6666666.195546.peg.4054
Stress Response	Oxidative stress	Protection from Reactive Oxygen Species	Superoxide dismutase [Fe] (EC 1.15.1.1)	fig|6666666.195546.peg.4044
Stress Response	Oxidative stress	Protection from Reactive Oxygen Species	Catalase (EC 1.11.1.6)	fig|6666666.195546.peg.159, fig|6666666.195546.peg.161, fig|6666666.195546.peg.249, fig|6666666.195546.peg.250, fig|6666666.195546.peg.3973
Stress Response	Oxidative stress	Oxidative stress	Iron-binding ferritin-like antioxidant protein	fig|6666666.195546.peg.1427, fig|6666666.195546.peg.4085
Stress Response	Oxidative stress	Oxidative stress	Alkyl hydroperoxide reductase subunit C-like protein	fig|6666666.195546.peg.2111
Stress Response	Oxidative stress	Oxidative stress	Manganese superoxide dismutase (EC 1.15.1.1)	fig|6666666.195546.peg.1117
Stress Response	Oxidative stress	Oxidative stress	Fe2+/Zn2+ uptake regulation proteins	fig|6666666.195546.peg.162
Stress Response	Oxidative stress	Oxidative stress	Superoxide dismutase [Cu-Zn] precursor (EC 1.15.1.1)	fig|6666666.195546.peg.4054
Stress Response	Oxidative stress	Oxidative stress	Superoxide dismutase [Fe] (EC 1.15.1.1)	fig|6666666.195546.peg.4044
Stress Response	Oxidative stress	Oxidative stress	Peroxide stress regulator	fig|6666666.195546.peg.162
Stress Response	Oxidative stress	Oxidative stress	Peroxide stress regulator PerR, FUR family	fig|6666666.195546.peg.3718
Stress Response	Oxidative stress	Oxidative stress	Nitrite-sensitive transcriptional repressor NsrR	fig|6666666.195546.peg.1544
Stress Response	Oxidative stress	Oxidative stress	Catalase (EC 1.11.1.6)	fig|6666666.195546.peg.159, fig|6666666.195546.peg.161, fig|6666666.195546.peg.249, fig|6666666.195546.peg.250, fig|6666666.195546.peg.3973
Stress Response	Oxidative stress	Oxidative stress	Organic hydroperoxide resistance protein	fig|6666666.195546.peg.2592, fig|6666666.195546.peg.2594
Stress Response	Oxidative stress	Oxidative stress	Organic hydroperoxide resistance transcriptional regulator	fig|6666666.195546.peg.2593
Stress Response	Oxidative stress	Oxidative stress	Zinc uptake regulation protein ZUR	fig|6666666.195546.peg.1124
Stress Response	Oxidative stress	Oxidative stress	Non-specific DNA-binding protein Dps	fig|6666666.195546.peg.1427, fig|6666666.195546.peg.4085
Stress Response	Oxidative stress	Oxidative stress	Ferroxidase (EC 1.16.3.1)	fig|6666666.195546.peg.1427, fig|6666666.195546.peg.4085
Stress Response	Oxidative stress	Oxidative stress	Redox-sensitive transcriptional regulator (AT-rich DNA-binding protein)	fig|6666666.195546.peg.4799
Stress Response	Oxidative stress	Oxidative stress	Ferric uptake regulation protein FUR	fig|6666666.195546.peg.3262
Stress Response	Oxidative stress	Oxidative stress	Transcriptional regulator, FUR family	fig|6666666.195546.peg.924
Stress Response	Oxidative stress	Oxidative stress	Ferric uptake regulation protein	fig|6666666.195546.peg.162
Stress Response	Oxidative stress	Oxidative stress	transcriptional regulator, Crp/Fnr family	fig|6666666.195546.peg.628, fig|6666666.195546.peg.631
Stress Response	Oxidative stress	NADPH:quinone oxidoreductase 2	NADPH:quinone oxidoreductase 2	fig|6666666.195546.peg.2265
Stress Response	Oxidative stress	Glutathione: Non-redox reactions	Similar to Hydroxyacylglutathione hydrolase, but in an organism lacking glutathione biosynthesis	fig|6666666.195546.peg.1089
Stress Response	Oxidative stress	Glutathione: Non-redox reactions	Hydroxyacylglutathione hydrolase (EC 3.1.2.6)	fig|6666666.195546.peg.3310
Stress Response	Oxidative stress	Redox-dependent regulation of nucleus processes	Nicotinate phosphoribosyltransferase (EC 2.4.2.11)	fig|6666666.195546.peg.4146
Stress Response	Oxidative stress	Redox-dependent regulation of nucleus processes	NADPH-dependent glyceraldehyde-3-phosphate dehydrogenase (EC 1.2.1.13)	fig|6666666.195546.peg.3443
Stress Response	Oxidative stress	Redox-dependent regulation of nucleus processes	Nicotinamidase (EC 3.5.1.19)	fig|6666666.195546.peg.1812, fig|6666666.195546.peg.4145
Stress Response	Oxidative stress	Redox-dependent regulation of nucleus processes	NAD-dependent protein deacetylase of SIR2 family	fig|6666666.195546.peg.781
Stress Response	Oxidative stress	Redox-dependent regulation of nucleus processes	NAD-dependent glyceraldehyde-3-phosphate dehydrogenase (EC 1.2.1.12)	fig|6666666.195546.peg.3828
Stress Response	Oxidative stress	Glutaredoxins	Flavohemoprotein (Hemoglobin-like protein) (Flavohemoglobin) (Nitric oxide dioxygenase) (EC 1.14.12.17)	fig|6666666.195546.peg.796, fig|6666666.195546.peg.1542
Stress Response	Oxidative stress	Glutaredoxins	Cell wall endopeptidase, family M23/M37	fig|6666666.195546.peg.1364, fig|6666666.195546.peg.3206
Stress Response	Oxidative stress	Cluster containing Glutathione synthetase	Ribosomal RNA small subunit methyltransferase E (EC 2.1.1.-)	fig|6666666.195546.peg.1174
Stress Response	Oxidative stress	Cluster containing Glutathione synthetase	Putative Holliday junction resolvase YggF	fig|6666666.195546.peg.440
Stress Response	Cold shock	Cold shock, CspA family of proteins	Cold shock protein CspD	fig|6666666.195546.peg.1580, fig|6666666.195546.peg.4428
Stress Response	Cold shock	Cold shock, CspA family of proteins	Cold shock protein CspA	fig|6666666.195546.peg.1848
Stress Response	Heat shock	Heat shock dnaK gene cluster extended	Hypothetical radical SAM family enzyme in heat shock gene cluster, similarity with CPO of BS HemN-type	fig|6666666.195546.peg.1180
Stress Response	Heat shock	Heat shock dnaK gene cluster extended	Heat-inducible transcription repressor HrcA	fig|6666666.195546.peg.1179
Stress Response	Heat shock	Heat shock dnaK gene cluster extended	Chaperone protein DnaK	fig|6666666.195546.peg.1177
Stress Response	Heat shock	Heat shock dnaK gene cluster extended	tRNA-t(6)A37 methylthiotransferase	fig|6666666.195546.peg.1173
Stress Response	Heat shock	Heat shock dnaK gene cluster extended	Chaperone protein DnaJ	fig|6666666.195546.peg.1176
Stress Response	Heat shock	Heat shock dnaK gene cluster extended	Ribosomal RNA small subunit methyltransferase E (EC 2.1.1.-)	fig|6666666.195546.peg.1174
Stress Response	Heat shock	Heat shock dnaK gene cluster extended	tmRNA-binding protein SmpB	fig|6666666.195546.peg.3855
Stress Response	Heat shock	Heat shock dnaK gene cluster extended	Heat shock protein GrpE	fig|6666666.195546.peg.1178
Stress Response	Heat shock	Heat shock dnaK gene cluster extended	DNA replication intiation control protein YabA	fig|6666666.195546.peg.718
Stress Response	Heat shock	Heat shock dnaK gene cluster extended	Translation elongation factor LepA	fig|6666666.195546.peg.1181
Stress Response	Heat shock	Heat shock dnaK gene cluster extended	Ribosome-associated heat shock protein implicated in the recycling of the 50S subunit (S4 paralog)	fig|6666666.195546.peg.746
Stress Response	Heat shock	Heat shock dnaK gene cluster extended	Nucleoside 5-triphosphatase RdgB (dHAPTP, dITP, XTP-specific) (EC 3.6.1.15)	fig|6666666.195546.peg.674
Stress Response	Heat shock	Heat shock dnaK gene cluster extended	Ribosomal protein L11 methyltransferase (EC 2.1.1.-)	fig|6666666.195546.peg.1175
Stress Response	Heat shock	Heat shock dnaK gene cluster extended	Signal peptidase-like protein	fig|6666666.195546.peg.717
Stress Response	Heat shock	Heat shock dnaK gene cluster extended	FIG009886: phosphoesterase	fig|6666666.195546.peg.673
Stress Response	Heat shock	Heat shock dnaK gene cluster extended	Ribonuclease PH (EC 2.7.7.56)	fig|6666666.195546.peg.675
Stress Response	Heat shock	Heat shock dnaK gene cluster extended	rRNA small subunit methyltransferase I	fig|6666666.195546.peg.721
Stress Response	Stress Response - no subcategory	Flavohaemoglobin	ABC-type Fe3+-siderophore transport system, permease 2 component	fig|6666666.195546.peg.1420, fig|6666666.195546.peg.1468
Stress Response	Stress Response - no subcategory	Flavohaemoglobin	Flavohemoprotein (Hemoglobin-like protein) (Flavohemoglobin) (Nitric oxide dioxygenase) (EC 1.14.12.17)	fig|6666666.195546.peg.796, fig|6666666.195546.peg.1542
Stress Response	Stress Response - no subcategory	Flavohaemoglobin	Nitric-oxide reductase (EC 1.7.99.7), quinol-dependent	fig|6666666.195546.peg.632
Stress Response	Stress Response - no subcategory	SigmaB stress responce regulation	RsbS, negative regulator of sigma-B	fig|6666666.195546.peg.1864
Stress Response	Stress Response - no subcategory	SigmaB stress responce regulation	Anti-sigma B factor RsbT	fig|6666666.195546.peg.1863
Stress Response	Stress Response - no subcategory	SigmaB stress responce regulation	Serine-protein kinase RsbW (EC 2.7.11.1)	fig|6666666.195546.peg.1860
Stress Response	Stress Response - no subcategory	SigmaB stress responce regulation	Serine phosphatase RsbU, regulator of sigma subunit	fig|6666666.195546.peg.1862
Stress Response	Stress Response - no subcategory	SigmaB stress responce regulation	RsbR, positive regulator of sigma-B	fig|6666666.195546.peg.1086, fig|6666666.195546.peg.1865
Stress Response	Stress Response - no subcategory	SigmaB stress responce regulation	RNA polymerase sigma factor SigB	fig|6666666.195546.peg.1859
Stress Response	Stress Response - no subcategory	SigmaB stress responce regulation	Anti-sigma B factor antagonist RsbV	fig|6666666.195546.peg.1861, fig|6666666.195546.peg.3256
Stress Response	Stress Response - no subcategory	Dimethylarginine metabolism	Ornithine aminotransferase (EC 2.6.1.13)	fig|6666666.195546.peg.868
Stress Response	Stress Response - no subcategory	Dimethylarginine metabolism	NG,NG-dimethylarginine dimethylaminohydrolase 1 (EC 3.5.3.18)	fig|6666666.195546.peg.2609
Stress Response	Stress Response - no subcategory	Bacterial hemoglobins	Flavohemoprotein (Hemoglobin-like protein) (Flavohemoglobin) (Nitric oxide dioxygenase) (EC 1.14.12.17)	fig|6666666.195546.peg.796, fig|6666666.195546.peg.1542
Stress Response	Stress Response - no subcategory	Bacterial hemoglobins	Copper binding protein, plastocyanin/azurin family	fig|6666666.195546.peg.1994, fig|6666666.195546.peg.1995
Stress Response	Stress Response - no subcategory	Bacterial hemoglobins	Hemoglobin-like protein HbO	fig|6666666.195546.peg.2766
Stress Response	Stress Response - no subcategory	Hfl operon	GTP-binding protein HflX	fig|6666666.195546.peg.4380
Stress Response	Stress Response - no subcategory	Hfl operon	RNA-binding protein Hfq	fig|6666666.195546.peg.933
Stress Response	Stress Response - no subcategory	Carbon Starvation	Carbon storage regulator	fig|6666666.195546.peg.2954
Stress Response	Stress Response - no subcategory	Carbon Starvation	Carbon starvation protein A	fig|6666666.195546.peg.3407

## Sheet: RE1.60
RE1.60
Category	Subcategory	Subsystem	Role	Features
Iron acquisition and metabolism	Siderophores	Bacillibactin Siderophore	Trilactone hydrolase [bacillibactin] siderophore	fig|6666666.195547.peg.4094
Iron acquisition and metabolism	Siderophores	Bacillibactin Siderophore	Fe-bacillibactin uptake system FeuB	fig|6666666.195547.peg.4097
Iron acquisition and metabolism	Siderophores	Bacillibactin Siderophore	Isochorismate synthase (EC 5.4.4.2) [bacillibactin] siderophore	fig|6666666.195547.peg.4092
Iron acquisition and metabolism	Siderophores	Bacillibactin Siderophore	Isochorismatase (EC 3.3.2.1) [bacillibactin] siderophore	fig|6666666.195547.peg.4090
Iron acquisition and metabolism	Siderophores	Bacillibactin Siderophore	Fe-bacillibactin uptake system FeuA, Fe-bacillibactin binding	fig|6666666.195547.peg.4098
Iron acquisition and metabolism	Siderophores	Bacillibactin Siderophore	2,3-dihydroxybenzoate-AMP ligase (EC 2.7.7.58) [bacillibactin] siderophore	fig|6666666.195547.peg.4091
Iron acquisition and metabolism	Siderophores	Bacillibactin Siderophore	Fe-bacillibactin uptake system FeuC	fig|6666666.195547.peg.4096
Iron acquisition and metabolism	Siderophores	Bacillibactin Siderophore	Bacillibactin synthetase component F (EC 2.7.7.-)	fig|6666666.195547.peg.4089
Iron acquisition and metabolism	Siderophores	Bacillibactin Siderophore	2,3-dihydro-2,3-dihydroxybenzoate dehydrogenase (EC 1.3.1.28) [bacillibactin] siderophore	fig|6666666.195547.peg.4093
Iron acquisition and metabolism	Siderophores	Siderophore assembly kit	Siderophore synthetase large component, acetyltransferase	fig|6666666.195547.peg.3624
Iron acquisition and metabolism	Siderophores	Siderophore assembly kit	Siderophore biosynthesis diaminobutyrate--2-oxoglutarate aminotransferase (EC 2.6.1.76)	fig|6666666.195547.peg.3626
Iron acquisition and metabolism	Siderophores	Siderophore assembly kit	Isochorismatase (EC 3.3.2.1) of siderophore biosynthesis	fig|6666666.195547.peg.4090
Iron acquisition and metabolism	Siderophores	Siderophore assembly kit	Siderophore biosynthesis L-2,4-diaminobutyrate decarboxylase	fig|6666666.195547.peg.3625
Iron acquisition and metabolism	Siderophores	Siderophore assembly kit	Siderophore synthetase component, ligase	fig|6666666.195547.peg.3621
Iron acquisition and metabolism	Siderophores	Siderophore assembly kit	ABC-type Fe3+-siderophore transport system, periplasmic iron-binding component	fig|6666666.195547.peg.453, fig|6666666.195547.peg.759
Iron acquisition and metabolism	Siderophores	Siderophore assembly kit	Siderophore transport protein	fig|6666666.195547.peg.3295
Iron acquisition and metabolism	Siderophores	Siderophore assembly kit	Siderophore biosynthesis non-ribosomal peptide synthetase modules	fig|6666666.195547.peg.4089
Iron acquisition and metabolism	Siderophores	Siderophore assembly kit	ABC-type Fe3+-siderophore transport system, ATPase component	fig|6666666.195547.peg.762
Iron acquisition and metabolism	Siderophores	Siderophore assembly kit	ABC-type Fe3+-siderophore transport system, permease 2 component	fig|6666666.195547.peg.713, fig|6666666.195547.peg.761
Iron acquisition and metabolism	Siderophores	Siderophore assembly kit	Isochorismate synthase (EC 5.4.4.2) of siderophore biosynthesis	fig|6666666.195547.peg.4092
Iron acquisition and metabolism	Siderophores	Siderophore assembly kit	Siderophore synthetase small component, acetyltransferase	fig|6666666.195547.peg.3623
Iron acquisition and metabolism	Siderophores	Siderophore assembly kit	ABC-type Fe3+-siderophore transport system, permease component	fig|6666666.195547.peg.712, fig|6666666.195547.peg.760
Iron acquisition and metabolism	Siderophores	Siderophore assembly kit	Siderophore biosynthesis protein, monooxygenase	fig|6666666.195547.peg.3622
Iron acquisition and metabolism	Siderophores	Siderophore assembly kit	2,3-dihydro-2,3-dihydroxybenzoate dehydrogenase (EC 1.3.1.28) of siderophore biosynthesis	fig|6666666.195547.peg.4093
Iron acquisition and metabolism	Siderophores	Siderophore Anthrachelin	Uncharacterized iron compound ABC uptake transporter, permease protein	fig|6666666.195547.peg.958, fig|6666666.195547.peg.959
Iron acquisition and metabolism	Siderophores	Siderophore Anthrachelin	Uncharacterized iron compound ABC uptake transporter, substrate-binding protein	fig|6666666.195547.peg.956
Iron acquisition and metabolism	Siderophores	Siderophore Anthrachelin	Uncharacterized iron compound ABC uptake transporter, ATP-binding protein	fig|6666666.195547.peg.957
Secondary Metabolism	Plant Hormones	Auxin biosynthesis	Tryptophan synthase alpha chain (EC 4.2.1.20)	fig|6666666.195547.peg.2345
Secondary Metabolism	Plant Hormones	Auxin biosynthesis	Anthranilate phosphoribosyltransferase (EC 2.4.2.18)	fig|6666666.195547.peg.797, fig|6666666.195547.peg.798, fig|6666666.195547.peg.2341
Secondary Metabolism	Plant Hormones	Auxin biosynthesis	Tryptophan synthase beta chain (EC 4.2.1.20)	fig|6666666.195547.peg.2344
Secondary Metabolism	Plant Hormones	Auxin biosynthesis	Phosphoribosylanthranilate isomerase (EC 5.3.1.24)	fig|6666666.195547.peg.2343
Stress Response	Osmotic stress	Osmoregulation	Glycerol uptake facilitator protein	fig|6666666.195547.peg.3847
Stress Response	Osmotic stress	Choline and Betaine Uptake and Betaine Biosynthesis	Glycine betaine transporter OpuD	fig|6666666.195547.peg.1626
Stress Response	Osmotic stress	Choline and Betaine Uptake and Betaine Biosynthesis	Glycine betaine ABC transport system, glycine betaine-binding protein OpuAC	fig|6666666.195547.peg.3490
Stress Response	Osmotic stress	Choline and Betaine Uptake and Betaine Biosynthesis	Osmotically activated L-carnitine/choline ABC transporter, permease protein OpuCB	fig|6666666.195547.peg.1435
Stress Response	Osmotic stress	Choline and Betaine Uptake and Betaine Biosynthesis	Osmotically activated L-carnitine/choline ABC transporter, ATP-binding protein OpuCA	fig|6666666.195547.peg.1434
Stress Response	Osmotic stress	Choline and Betaine Uptake and Betaine Biosynthesis	Glycine betaine ABC transport system, ATP-binding protein OpuAA (EC 3.6.3.32)	fig|6666666.195547.peg.3492
Stress Response	Osmotic stress	Choline and Betaine Uptake and Betaine Biosynthesis	Osmotically activated L-carnitine/choline ABC transporter, permease protein OpuCD	fig|6666666.195547.peg.1437
Stress Response	Osmotic stress	Choline and Betaine Uptake and Betaine Biosynthesis	Glycine betaine ABC transport system, permease protein OpuAB	fig|6666666.195547.peg.3491
Stress Response	Osmotic stress	Choline and Betaine Uptake and Betaine Biosynthesis	Osmotically activated L-carnitine/choline ABC transporter, substrate-binding protein OpuCC	fig|6666666.195547.peg.1436
Stress Response	Osmotic stress	Choline and Betaine Uptake and Betaine Biosynthesis	Betaine aldehyde dehydrogenase (EC 1.2.1.8)	fig|6666666.195547.peg.1500
Stress Response	Oxidative stress	Protection from Reactive Oxygen Species	Manganese superoxide dismutase (EC 1.15.1.1)	fig|6666666.195547.peg.4609
Stress Response	Oxidative stress	Protection from Reactive Oxygen Species	Superoxide dismutase [Cu-Zn] precursor (EC 1.15.1.1)	fig|6666666.195547.peg.3999
Stress Response	Oxidative stress	Protection from Reactive Oxygen Species	Superoxide dismutase [Fe] (EC 1.15.1.1)	fig|6666666.195547.peg.4008
Stress Response	Oxidative stress	Protection from Reactive Oxygen Species	Catalase (EC 1.11.1.6)	fig|6666666.195547.peg.324, fig|6666666.195547.peg.1132, fig|6666666.195547.peg.1133, fig|6666666.195547.peg.1787, fig|6666666.195547.peg.2969
Stress Response	Oxidative stress	Oxidative stress	Iron-binding ferritin-like antioxidant protein	fig|6666666.195547.peg.754, fig|6666666.195547.peg.4645
Stress Response	Oxidative stress	Oxidative stress	Alkyl hydroperoxide reductase subunit C-like protein	fig|6666666.195547.peg.48
Stress Response	Oxidative stress	Oxidative stress	Manganese superoxide dismutase (EC 1.15.1.1)	fig|6666666.195547.peg.4609
Stress Response	Oxidative stress	Oxidative stress	Fe2+/Zn2+ uptake regulation proteins	fig|6666666.195547.peg.1788
Stress Response	Oxidative stress	Oxidative stress	Superoxide dismutase [Cu-Zn] precursor (EC 1.15.1.1)	fig|6666666.195547.peg.3999
Stress Response	Oxidative stress	Oxidative stress	Superoxide dismutase [Fe] (EC 1.15.1.1)	fig|6666666.195547.peg.4008
Stress Response	Oxidative stress	Oxidative stress	Peroxide stress regulator	fig|6666666.195547.peg.1788
Stress Response	Oxidative stress	Oxidative stress	Peroxide stress regulator PerR, FUR family	fig|6666666.195547.peg.1757
Stress Response	Oxidative stress	Oxidative stress	Nitrite-sensitive transcriptional repressor NsrR	fig|6666666.195547.peg.3859
Stress Response	Oxidative stress	Oxidative stress	Catalase (EC 1.11.1.6)	fig|6666666.195547.peg.324, fig|6666666.195547.peg.1132, fig|6666666.195547.peg.1133, fig|6666666.195547.peg.1787, fig|6666666.195547.peg.2969
Stress Response	Oxidative stress	Oxidative stress	Organic hydroperoxide resistance protein	fig|6666666.195547.peg.363, fig|6666666.195547.peg.365
Stress Response	Oxidative stress	Oxidative stress	Organic hydroperoxide resistance transcriptional regulator	fig|6666666.195547.peg.364
Stress Response	Oxidative stress	Oxidative stress	Zinc uptake regulation protein ZUR	fig|6666666.195547.peg.4602
Stress Response	Oxidative stress	Oxidative stress	Non-specific DNA-binding protein Dps	fig|6666666.195547.peg.754, fig|6666666.195547.peg.4645
Stress Response	Oxidative stress	Oxidative stress	Ferroxidase (EC 1.16.3.1)	fig|6666666.195547.peg.754, fig|6666666.195547.peg.4645
Stress Response	Oxidative stress	Oxidative stress	Redox-sensitive transcriptional regulator (AT-rich DNA-binding protein)	fig|6666666.195547.peg.920
Stress Response	Oxidative stress	Oxidative stress	Ferric uptake regulation protein FUR	fig|6666666.195547.peg.3158
Stress Response	Oxidative stress	Oxidative stress	Transcriptional regulator, FUR family	fig|6666666.195547.peg.3780
Stress Response	Oxidative stress	Oxidative stress	Ferric uptake regulation protein	fig|6666666.195547.peg.1788
Stress Response	Oxidative stress	Oxidative stress	transcriptional regulator, Crp/Fnr family	fig|6666666.195547.peg.4516, fig|6666666.195547.peg.4519
Stress Response	Oxidative stress	NADPH:quinone oxidoreductase 2	NADPH:quinone oxidoreductase 2	fig|6666666.195547.peg.2594
Stress Response	Oxidative stress	Glutathione: Non-redox reactions	Similar to Hydroxyacylglutathione hydrolase, but in an organism lacking glutathione biosynthesis	fig|6666666.195547.peg.4636
Stress Response	Oxidative stress	Glutathione: Non-redox reactions	Hydroxyacylglutathione hydrolase (EC 3.1.2.6)	fig|6666666.195547.peg.3110
Stress Response	Oxidative stress	Redox-dependent regulation of nucleus processes	Nicotinate phosphoribosyltransferase (EC 2.4.2.11)	fig|6666666.195547.peg.1987
Stress Response	Oxidative stress	Redox-dependent regulation of nucleus processes	NADPH-dependent glyceraldehyde-3-phosphate dehydrogenase (EC 1.2.1.13)	fig|6666666.195547.peg.4250
Stress Response	Oxidative stress	Redox-dependent regulation of nucleus processes	Nicotinamidase (EC 3.5.1.19)	fig|6666666.195547.peg.1338, fig|6666666.195547.peg.1988
Stress Response	Oxidative stress	Redox-dependent regulation of nucleus processes	NAD-dependent protein deacetylase of SIR2 family	fig|6666666.195547.peg.2522
Stress Response	Oxidative stress	Redox-dependent regulation of nucleus processes	NAD-dependent glyceraldehyde-3-phosphate dehydrogenase (EC 1.2.1.12)	fig|6666666.195547.peg.444
Stress Response	Oxidative stress	Glutaredoxins	Flavohemoprotein (Hemoglobin-like protein) (Flavohemoglobin) (Nitric oxide dioxygenase) (EC 1.14.12.17)	fig|6666666.195547.peg.2508, fig|6666666.195547.peg.3861
Stress Response	Oxidative stress	Glutaredoxins	Cell wall endopeptidase, family M23/M37	fig|6666666.195547.peg.816, fig|6666666.195547.peg.2295
Stress Response	Oxidative stress	Cluster containing Glutathione synthetase	Ribosomal RNA small subunit methyltransferase E (EC 2.1.1.-)	fig|6666666.195547.peg.2919
Stress Response	Oxidative stress	Cluster containing Glutathione synthetase	Putative Holliday junction resolvase YggF	fig|6666666.195547.peg.3925
Stress Response	Cold shock	Cold shock, CspA family of proteins	Cold shock protein CspD	fig|6666666.195547.peg.1026
Stress Response	Cold shock	Cold shock, CspA family of proteins	Cold shock protein CspA	fig|6666666.195547.peg.3530
Stress Response	Heat shock	Heat shock dnaK gene cluster extended	Hypothetical radical SAM family enzyme in heat shock gene cluster, similarity with CPO of BS HemN-type	fig|6666666.195547.peg.2925
Stress Response	Heat shock	Heat shock dnaK gene cluster extended	Heat-inducible transcription repressor HrcA	fig|6666666.195547.peg.2924
Stress Response	Heat shock	Heat shock dnaK gene cluster extended	Chaperone protein DnaK	fig|6666666.195547.peg.2922
Stress Response	Heat shock	Heat shock dnaK gene cluster extended	tRNA-t(6)A37 methylthiotransferase	fig|6666666.195547.peg.2918
Stress Response	Heat shock	Heat shock dnaK gene cluster extended	Chaperone protein DnaJ	fig|6666666.195547.peg.2921
Stress Response	Heat shock	Heat shock dnaK gene cluster extended	Ribosomal RNA small subunit methyltransferase E (EC 2.1.1.-)	fig|6666666.195547.peg.2919
Stress Response	Heat shock	Heat shock dnaK gene cluster extended	tmRNA-binding protein SmpB	fig|6666666.195547.peg.1446
Stress Response	Heat shock	Heat shock dnaK gene cluster extended	Heat shock protein GrpE	fig|6666666.195547.peg.2923
Stress Response	Heat shock	Heat shock dnaK gene cluster extended	DNA replication intiation control protein YabA	fig|6666666.195547.peg.4200
Stress Response	Heat shock	Heat shock dnaK gene cluster extended	Translation elongation factor LepA	fig|6666666.195547.peg.2926
Stress Response	Heat shock	Heat shock dnaK gene cluster extended	Ribosome-associated heat shock protein implicated in the recycling of the 50S subunit (S4 paralog)	fig|6666666.195547.peg.4172
Stress Response	Heat shock	Heat shock dnaK gene cluster extended	Nucleoside 5-triphosphatase RdgB (dHAPTP, dITP, XTP-specific) (EC 3.6.1.15)	fig|6666666.195547.peg.4279
Stress Response	Heat shock	Heat shock dnaK gene cluster extended	Ribosomal protein L11 methyltransferase (EC 2.1.1.-)	fig|6666666.195547.peg.2920
Stress Response	Heat shock	Heat shock dnaK gene cluster extended	Signal peptidase-like protein	fig|6666666.195547.peg.4201
Stress Response	Heat shock	Heat shock dnaK gene cluster extended	FIG009886: phosphoesterase	fig|6666666.195547.peg.4278
Stress Response	Heat shock	Heat shock dnaK gene cluster extended	Ribonuclease PH (EC 2.7.7.56)	fig|6666666.195547.peg.4280
Stress Response	Heat shock	Heat shock dnaK gene cluster extended	rRNA small subunit methyltransferase I	fig|6666666.195547.peg.4197
Stress Response	Stress Response - no subcategory	Flavohaemoglobin	ABC-type Fe3+-siderophore transport system, permease 2 component	fig|6666666.195547.peg.713, fig|6666666.195547.peg.761
Stress Response	Stress Response - no subcategory	Flavohaemoglobin	Flavohemoprotein (Hemoglobin-like protein) (Flavohemoglobin) (Nitric oxide dioxygenase) (EC 1.14.12.17)	fig|6666666.195547.peg.2508, fig|6666666.195547.peg.3861
Stress Response	Stress Response - no subcategory	Flavohaemoglobin	Nitric-oxide reductase (EC 1.7.99.7), quinol-dependent	fig|6666666.195547.peg.4515
Stress Response	Stress Response - no subcategory	SigmaB stress responce regulation	RsbS, negative regulator of sigma-B	fig|6666666.195547.peg.3546
Stress Response	Stress Response - no subcategory	SigmaB stress responce regulation	Anti-sigma B factor RsbT	fig|6666666.195547.peg.3545
Stress Response	Stress Response - no subcategory	SigmaB stress responce regulation	Serine-protein kinase RsbW (EC 2.7.11.1)	fig|6666666.195547.peg.3542
Stress Response	Stress Response - no subcategory	SigmaB stress responce regulation	Serine phosphatase RsbU, regulator of sigma subunit	fig|6666666.195547.peg.3544
Stress Response	Stress Response - no subcategory	SigmaB stress responce regulation	RsbR, positive regulator of sigma-B	fig|6666666.195547.peg.3547, fig|6666666.195547.peg.4581
Stress Response	Stress Response - no subcategory	SigmaB stress responce regulation	RNA polymerase sigma factor SigB	fig|6666666.195547.peg.3541
Stress Response	Stress Response - no subcategory	SigmaB stress responce regulation	Anti-sigma B factor antagonist RsbV	fig|6666666.195547.peg.3164, fig|6666666.195547.peg.3543
Stress Response	Stress Response - no subcategory	Dimethylarginine metabolism	Ornithine aminotransferase (EC 2.6.1.13)	fig|6666666.195547.peg.1004
Stress Response	Stress Response - no subcategory	Dimethylarginine metabolism	NG,NG-dimethylarginine dimethylaminohydrolase 1 (EC 3.5.3.18)	fig|6666666.195547.peg.380
Stress Response	Stress Response - no subcategory	Bacterial hemoglobins	Flavohemoprotein (Hemoglobin-like protein) (Flavohemoglobin) (Nitric oxide dioxygenase) (EC 1.14.12.17)	fig|6666666.195547.peg.2508, fig|6666666.195547.peg.3861
Stress Response	Stress Response - no subcategory	Bacterial hemoglobins	Copper binding protein, plastocyanin/azurin family	fig|6666666.195547.peg.164, fig|6666666.195547.peg.166
Stress Response	Stress Response - no subcategory	Bacterial hemoglobins	Hemoglobin-like protein HbO	fig|6666666.195547.peg.3731
Stress Response	Stress Response - no subcategory	Hfl operon	GTP-binding protein HflX	fig|6666666.195547.peg.4493
Stress Response	Stress Response - no subcategory	Hfl operon	RNA-binding protein Hfq	fig|6666666.195547.peg.3789
Stress Response	Stress Response - no subcategory	Carbon Starvation	Carbon storage regulator	fig|6666666.195547.peg.1595
Stress Response	Stress Response - no subcategory	Carbon Starvation	Carbon starvation protein A	fig|6666666.195547.peg.4214

## Sheet: RE1.61
RE1.61
Category	Subcategory	Subsystem	Role	Features
Iron acquisition and metabolism	Siderophores	Bacillibactin Siderophore	Trilactone hydrolase [bacillibactin] siderophore	fig|6666666.195548.peg.3675
Iron acquisition and metabolism	Siderophores	Bacillibactin Siderophore	Fe-bacillibactin uptake system FeuB	fig|6666666.195548.peg.3673
Iron acquisition and metabolism	Siderophores	Bacillibactin Siderophore	Isochorismate synthase (EC 5.4.4.2) [bacillibactin] siderophore	fig|6666666.195548.peg.3677
Iron acquisition and metabolism	Siderophores	Bacillibactin Siderophore	Isochorismatase (EC 3.3.2.1) [bacillibactin] siderophore	fig|6666666.195548.peg.3679
Iron acquisition and metabolism	Siderophores	Bacillibactin Siderophore	Fe-bacillibactin uptake system FeuA, Fe-bacillibactin binding	fig|6666666.195548.peg.3672
Iron acquisition and metabolism	Siderophores	Bacillibactin Siderophore	2,3-dihydroxybenzoate-AMP ligase (EC 2.7.7.58) [bacillibactin] siderophore	fig|6666666.195548.peg.3678
Iron acquisition and metabolism	Siderophores	Bacillibactin Siderophore	Fe-bacillibactin uptake system FeuC	fig|6666666.195548.peg.3674
Iron acquisition and metabolism	Siderophores	Bacillibactin Siderophore	Bacillibactin synthetase component F (EC 2.7.7.-)	fig|6666666.195548.peg.3680
Iron acquisition and metabolism	Siderophores	Bacillibactin Siderophore	2,3-dihydro-2,3-dihydroxybenzoate dehydrogenase (EC 1.3.1.28) [bacillibactin] siderophore	fig|6666666.195548.peg.3676
Iron acquisition and metabolism	Siderophores	Siderophore assembly kit	Siderophore synthetase large component, acetyltransferase	fig|6666666.195548.peg.2630
Iron acquisition and metabolism	Siderophores	Siderophore assembly kit	Siderophore biosynthesis diaminobutyrate--2-oxoglutarate aminotransferase (EC 2.6.1.76)	fig|6666666.195548.peg.2628
Iron acquisition and metabolism	Siderophores	Siderophore assembly kit	Isochorismatase (EC 3.3.2.1) of siderophore biosynthesis	fig|6666666.195548.peg.3679
Iron acquisition and metabolism	Siderophores	Siderophore assembly kit	Siderophore biosynthesis L-2,4-diaminobutyrate decarboxylase	fig|6666666.195548.peg.2629
Iron acquisition and metabolism	Siderophores	Siderophore assembly kit	Siderophore synthetase component, ligase	fig|6666666.195548.peg.2633
Iron acquisition and metabolism	Siderophores	Siderophore assembly kit	ABC-type Fe3+-siderophore transport system, periplasmic iron-binding component	fig|6666666.195548.peg.1863, fig|6666666.195548.peg.4017
Iron acquisition and metabolism	Siderophores	Siderophore assembly kit	Siderophore transport protein	fig|6666666.195548.peg.407
Iron acquisition and metabolism	Siderophores	Siderophore assembly kit	Siderophore biosynthesis non-ribosomal peptide synthetase modules	fig|6666666.195548.peg.707, fig|6666666.195548.peg.3680
Iron acquisition and metabolism	Siderophores	Siderophore assembly kit	ABC-type Fe3+-siderophore transport system, ATPase component	fig|6666666.195548.peg.1866
Iron acquisition and metabolism	Siderophores	Siderophore assembly kit	ABC-type Fe3+-siderophore transport system, permease 2 component	fig|6666666.195548.peg.1817, fig|6666666.195548.peg.1865
Iron acquisition and metabolism	Siderophores	Siderophore assembly kit	Isochorismate synthase (EC 5.4.4.2) of siderophore biosynthesis	fig|6666666.195548.peg.3677
Iron acquisition and metabolism	Siderophores	Siderophore assembly kit	Siderophore synthetase small component, acetyltransferase	fig|6666666.195548.peg.2631
Iron acquisition and metabolism	Siderophores	Siderophore assembly kit	ABC-type Fe3+-siderophore transport system, permease component	fig|6666666.195548.peg.1816, fig|6666666.195548.peg.1864
Iron acquisition and metabolism	Siderophores	Siderophore assembly kit	Siderophore biosynthesis protein, monooxygenase	fig|6666666.195548.peg.2632
Iron acquisition and metabolism	Siderophores	Siderophore assembly kit	2,3-dihydro-2,3-dihydroxybenzoate dehydrogenase (EC 1.3.1.28) of siderophore biosynthesis	fig|6666666.195548.peg.3676
Iron acquisition and metabolism	Siderophores	Siderophore Anthrachelin	Uncharacterized iron compound ABC uptake transporter, permease protein	fig|6666666.195548.peg.3117, fig|6666666.195548.peg.3118
Iron acquisition and metabolism	Siderophores	Siderophore Anthrachelin	Uncharacterized iron compound ABC uptake transporter, substrate-binding protein	fig|6666666.195548.peg.3115
Iron acquisition and metabolism	Siderophores	Siderophore Anthrachelin	Uncharacterized iron compound ABC uptake transporter, ATP-binding protein	fig|6666666.195548.peg.3116
Secondary Metabolism	Plant Hormones	Auxin biosynthesis	Tryptophan synthase alpha chain (EC 4.2.1.20)	fig|6666666.195548.peg.1142
Secondary Metabolism	Plant Hormones	Auxin biosynthesis	Anthranilate phosphoribosyltransferase (EC 2.4.2.18)	fig|6666666.195548.peg.1146, fig|6666666.195548.peg.1901, fig|6666666.195548.peg.1902
Secondary Metabolism	Plant Hormones	Auxin biosynthesis	Tryptophan synthase beta chain (EC 4.2.1.20)	fig|6666666.195548.peg.1143
Secondary Metabolism	Plant Hormones	Auxin biosynthesis	Phosphoribosylanthranilate isomerase (EC 5.3.1.24)	fig|6666666.195548.peg.1144
Stress Response	Osmotic stress	Osmoregulation	Glycerol uptake facilitator protein	fig|6666666.195548.peg.104
Stress Response	Osmotic stress	Choline and Betaine Uptake and Betaine Biosynthesis	Glycine betaine transporter OpuD	fig|6666666.195548.peg.3079
Stress Response	Osmotic stress	Choline and Betaine Uptake and Betaine Biosynthesis	Glycine betaine ABC transport system, glycine betaine-binding protein OpuAC	fig|6666666.195548.peg.1749
Stress Response	Osmotic stress	Choline and Betaine Uptake and Betaine Biosynthesis	Osmotically activated L-carnitine/choline ABC transporter, permease protein OpuCB	fig|6666666.195548.peg.4024
Stress Response	Osmotic stress	Choline and Betaine Uptake and Betaine Biosynthesis	Osmotically activated L-carnitine/choline ABC transporter, ATP-binding protein OpuCA	fig|6666666.195548.peg.4023
Stress Response	Osmotic stress	Choline and Betaine Uptake and Betaine Biosynthesis	Glycine betaine ABC transport system, ATP-binding protein OpuAA (EC 3.6.3.32)	fig|6666666.195548.peg.1747
Stress Response	Osmotic stress	Choline and Betaine Uptake and Betaine Biosynthesis	Osmotically activated L-carnitine/choline ABC transporter, permease protein OpuCD	fig|6666666.195548.peg.4026
Stress Response	Osmotic stress	Choline and Betaine Uptake and Betaine Biosynthesis	Glycine betaine ABC transport system, permease protein OpuAB	fig|6666666.195548.peg.1748
Stress Response	Osmotic stress	Choline and Betaine Uptake and Betaine Biosynthesis	Osmotically activated L-carnitine/choline ABC transporter, substrate-binding protein OpuCC	fig|6666666.195548.peg.4025
Stress Response	Osmotic stress	Choline and Betaine Uptake and Betaine Biosynthesis	Betaine aldehyde dehydrogenase (EC 1.2.1.8)	fig|6666666.195548.peg.2380
Stress Response	Oxidative stress	Protection from Reactive Oxygen Species	Manganese superoxide dismutase (EC 1.15.1.1)	fig|6666666.195548.peg.1694
Stress Response	Oxidative stress	Protection from Reactive Oxygen Species	Superoxide dismutase [Cu-Zn] precursor (EC 1.15.1.1)	fig|6666666.195548.peg.3703
Stress Response	Oxidative stress	Protection from Reactive Oxygen Species	Superoxide dismutase [Fe] (EC 1.15.1.1)	fig|6666666.195548.peg.1481
Stress Response	Oxidative stress	Protection from Reactive Oxygen Species	Catalase (EC 1.11.1.6)	fig|6666666.195548.peg.1369, fig|6666666.195548.peg.1371, fig|6666666.195548.peg.2015, fig|6666666.195548.peg.2835, fig|6666666.195548.peg.2836
Stress Response	Oxidative stress	Oxidative stress	Iron-binding ferritin-like antioxidant protein	fig|6666666.195548.peg.1858, fig|6666666.195548.peg.3024
Stress Response	Oxidative stress	Oxidative stress	Alkyl hydroperoxide reductase subunit C-like protein	fig|6666666.195548.peg.2329
Stress Response	Oxidative stress	Oxidative stress	Manganese superoxide dismutase (EC 1.15.1.1)	fig|6666666.195548.peg.1694
Stress Response	Oxidative stress	Oxidative stress	Fe2+/Zn2+ uptake regulation proteins	fig|6666666.195548.peg.1372
Stress Response	Oxidative stress	Oxidative stress	Superoxide dismutase [Cu-Zn] precursor (EC 1.15.1.1)	fig|6666666.195548.peg.3703
Stress Response	Oxidative stress	Oxidative stress	Superoxide dismutase [Fe] (EC 1.15.1.1)	fig|6666666.195548.peg.1481
Stress Response	Oxidative stress	Oxidative stress	Peroxide stress regulator	fig|6666666.195548.peg.1372
Stress Response	Oxidative stress	Oxidative stress	Peroxide stress regulator PerR, FUR family	fig|6666666.195548.peg.3173
Stress Response	Oxidative stress	Oxidative stress	Nitrite-sensitive transcriptional repressor NsrR	fig|6666666.195548.peg.116
Stress Response	Oxidative stress	Oxidative stress	Catalase (EC 1.11.1.6)	fig|6666666.195548.peg.1369, fig|6666666.195548.peg.1371, fig|6666666.195548.peg.2015, fig|6666666.195548.peg.2835, fig|6666666.195548.peg.2836
Stress Response	Oxidative stress	Oxidative stress	Organic hydroperoxide resistance protein	fig|6666666.195548.peg.2159, fig|6666666.195548.peg.2162
Stress Response	Oxidative stress	Oxidative stress	Organic hydroperoxide resistance transcriptional regulator	fig|6666666.195548.peg.2160
Stress Response	Oxidative stress	Oxidative stress	Zinc uptake regulation protein ZUR	fig|6666666.195548.peg.1687
Stress Response	Oxidative stress	Oxidative stress	Non-specific DNA-binding protein Dps	fig|6666666.195548.peg.1858, fig|6666666.195548.peg.3024
Stress Response	Oxidative stress	Oxidative stress	Ferroxidase (EC 1.16.3.1)	fig|6666666.195548.peg.1858, fig|6666666.195548.peg.3024
Stress Response	Oxidative stress	Oxidative stress	Redox-sensitive transcriptional regulator (AT-rich DNA-binding protein)	fig|6666666.195548.peg.4125
Stress Response	Oxidative stress	Oxidative stress	Ferric uptake regulation protein FUR	fig|6666666.195548.peg.3013
Stress Response	Oxidative stress	Oxidative stress	Ferric uptake regulation protein	fig|6666666.195548.peg.1372
Stress Response	Oxidative stress	Oxidative stress	transcriptional regulator, Crp/Fnr family	fig|6666666.195548.peg.3575, fig|6666666.195548.peg.3578
Stress Response	Oxidative stress	NADPH:quinone oxidoreductase 2	NADPH:quinone oxidoreductase 2	fig|6666666.195548.peg.910
Stress Response	Oxidative stress	Glutathione: Non-redox reactions	Similar to Hydroxyacylglutathione hydrolase, but in an organism lacking glutathione biosynthesis	fig|6666666.195548.peg.1721
Stress Response	Oxidative stress	Glutathione: Non-redox reactions	Hydroxyacylglutathione hydrolase (EC 3.1.2.6)	fig|6666666.195548.peg.4219
Stress Response	Oxidative stress	Redox-dependent regulation of nucleus processes	Nicotinate phosphoribosyltransferase (EC 2.4.2.11)	fig|6666666.195548.peg.2920
Stress Response	Oxidative stress	Redox-dependent regulation of nucleus processes	NADPH-dependent glyceraldehyde-3-phosphate dehydrogenase (EC 1.2.1.13)	fig|6666666.195548.peg.2097
Stress Response	Oxidative stress	Redox-dependent regulation of nucleus processes	Nicotinamidase (EC 3.5.1.19)	fig|6666666.195548.peg.2465, fig|6666666.195548.peg.2921
Stress Response	Oxidative stress	Redox-dependent regulation of nucleus processes	NAD-dependent protein deacetylase of SIR2 family	fig|6666666.195548.peg.153
Stress Response	Oxidative stress	Redox-dependent regulation of nucleus processes	NAD-dependent glyceraldehyde-3-phosphate dehydrogenase (EC 1.2.1.12)	fig|6666666.195548.peg.4009
Stress Response	Oxidative stress	Glutaredoxins	Flavohemoprotein (Hemoglobin-like protein) (Flavohemoglobin) (Nitric oxide dioxygenase) (EC 1.14.12.17)	fig|6666666.195548.peg.118, fig|6666666.195548.peg.167
Stress Response	Oxidative stress	Glutaredoxins	Cell wall endopeptidase, family M23/M37	fig|6666666.195548.peg.1920, fig|6666666.195548.peg.2957
Stress Response	Oxidative stress	Cluster containing Glutathione synthetase	Ribosomal RNA small subunit methyltransferase E (EC 2.1.1.-)	fig|6666666.195548.peg.1635
Stress Response	Oxidative stress	Cluster containing Glutathione synthetase	Putative Holliday junction resolvase YggF	fig|6666666.195548.peg.547
Stress Response	Cold shock	Cold shock, CspA family of proteins	Cold shock protein CspD	fig|6666666.195548.peg.80, fig|6666666.195548.peg.1070
Stress Response	Cold shock	Cold shock, CspA family of proteins	Cold shock protein CspA	fig|6666666.195548.peg.4175
Stress Response	Heat shock	Heat shock dnaK gene cluster extended	Hypothetical radical SAM family enzyme in heat shock gene cluster, similarity with CPO of BS HemN-type	fig|6666666.195548.peg.1629
Stress Response	Heat shock	Heat shock dnaK gene cluster extended	Heat-inducible transcription repressor HrcA	fig|6666666.195548.peg.1630
Stress Response	Heat shock	Heat shock dnaK gene cluster extended	Chaperone protein DnaK	fig|6666666.195548.peg.1632
Stress Response	Heat shock	Heat shock dnaK gene cluster extended	tRNA-t(6)A37 methylthiotransferase	fig|6666666.195548.peg.1636
Stress Response	Heat shock	Heat shock dnaK gene cluster extended	Chaperone protein DnaJ	fig|6666666.195548.peg.1633
Stress Response	Heat shock	Heat shock dnaK gene cluster extended	Ribosomal RNA small subunit methyltransferase E (EC 2.1.1.-)	fig|6666666.195548.peg.1635
Stress Response	Heat shock	Heat shock dnaK gene cluster extended	tmRNA-binding protein SmpB	fig|6666666.195548.peg.4035
Stress Response	Heat shock	Heat shock dnaK gene cluster extended	Heat shock protein GrpE	fig|6666666.195548.peg.1631
Stress Response	Heat shock	Heat shock dnaK gene cluster extended	DNA replication intiation control protein YabA	fig|6666666.195548.peg.2480
Stress Response	Heat shock	Heat shock dnaK gene cluster extended	Translation elongation factor LepA	fig|6666666.195548.peg.1628
Stress Response	Heat shock	Heat shock dnaK gene cluster extended	Ribosome-associated heat shock protein implicated in the recycling of the 50S subunit (S4 paralog)	fig|6666666.195548.peg.2509
Stress Response	Heat shock	Heat shock dnaK gene cluster extended	Nucleoside 5-triphosphatase RdgB (dHAPTP, dITP, XTP-specific) (EC 3.6.1.15)	fig|6666666.195548.peg.4607
Stress Response	Heat shock	Heat shock dnaK gene cluster extended	Ribosomal protein L11 methyltransferase (EC 2.1.1.-)	fig|6666666.195548.peg.1634
Stress Response	Heat shock	Heat shock dnaK gene cluster extended	Signal peptidase-like protein	fig|6666666.195548.peg.2479
Stress Response	Heat shock	Heat shock dnaK gene cluster extended	FIG009886: phosphoesterase	fig|6666666.195548.peg.4608
Stress Response	Heat shock	Heat shock dnaK gene cluster extended	Ribonuclease PH (EC 2.7.7.56)	fig|6666666.195548.peg.4606
Stress Response	Heat shock	Heat shock dnaK gene cluster extended	rRNA small subunit methyltransferase I	fig|6666666.195548.peg.2483
Stress Response	Stress Response - no subcategory	Flavohaemoglobin	ABC-type Fe3+-siderophore transport system, permease 2 component	fig|6666666.195548.peg.1817, fig|6666666.195548.peg.1865
Stress Response	Stress Response - no subcategory	Flavohaemoglobin	Flavohemoprotein (Hemoglobin-like protein) (Flavohemoglobin) (Nitric oxide dioxygenase) (EC 1.14.12.17)	fig|6666666.195548.peg.118, fig|6666666.195548.peg.167
Stress Response	Stress Response - no subcategory	Flavohaemoglobin	Nitric-oxide reductase (EC 1.7.99.7), quinol-dependent	fig|6666666.195548.peg.3579
Stress Response	Stress Response - no subcategory	SigmaB stress responce regulation	RsbS, negative regulator of sigma-B	fig|6666666.195548.peg.4159
Stress Response	Stress Response - no subcategory	SigmaB stress responce regulation	Anti-sigma B factor RsbT	fig|6666666.195548.peg.4160
Stress Response	Stress Response - no subcategory	SigmaB stress responce regulation	Serine-protein kinase RsbW (EC 2.7.11.1)	fig|6666666.195548.peg.4163
Stress Response	Stress Response - no subcategory	SigmaB stress responce regulation	Serine phosphatase RsbU, regulator of sigma subunit	fig|6666666.195548.peg.4161
Stress Response	Stress Response - no subcategory	SigmaB stress responce regulation	RsbR, positive regulator of sigma-B	fig|6666666.195548.peg.1724, fig|6666666.195548.peg.4158
Stress Response	Stress Response - no subcategory	SigmaB stress responce regulation	RNA polymerase sigma factor SigB	fig|6666666.195548.peg.4164
Stress Response	Stress Response - no subcategory	SigmaB stress responce regulation	Anti-sigma B factor antagonist RsbV	fig|6666666.195548.peg.3007, fig|6666666.195548.peg.4162
Stress Response	Stress Response - no subcategory	Dimethylarginine metabolism	Ornithine aminotransferase (EC 2.6.1.13)	fig|6666666.195548.peg.3163
Stress Response	Stress Response - no subcategory	Dimethylarginine metabolism	NG,NG-dimethylarginine dimethylaminohydrolase 1 (EC 3.5.3.18)	fig|6666666.195548.peg.4770
Stress Response	Stress Response - no subcategory	Bacterial hemoglobins	Flavohemoprotein (Hemoglobin-like protein) (Flavohemoglobin) (Nitric oxide dioxygenase) (EC 1.14.12.17)	fig|6666666.195548.peg.118, fig|6666666.195548.peg.167
Stress Response	Stress Response - no subcategory	Bacterial hemoglobins	Copper binding protein, plastocyanin/azurin family	fig|6666666.195548.peg.4112, fig|6666666.195548.peg.4113
Stress Response	Stress Response - no subcategory	Bacterial hemoglobins	Hemoglobin-like protein HbO	fig|6666666.195548.peg.2704
Stress Response	Stress Response - no subcategory	Hfl operon	GTP-binding protein HflX	fig|6666666.195548.peg.4779
Stress Response	Stress Response - no subcategory	Hfl operon	RNA-binding protein Hfq	fig|6666666.195548.peg.1763
Stress Response	Stress Response - no subcategory	Carbon Starvation	Carbon storage regulator	fig|6666666.195548.peg.4303
Stress Response	Stress Response - no subcategory	Carbon Starvation	Carbon starvation protein A	fig|6666666.195548.peg.2133

## Sheet: RE2.7
RE2.7
Category	Subcategory	Subsystem	Role	Features
Iron acquisition and metabolism	Siderophores	Siderophore Anthrachelin	Iron compound ABC uptake transporter substrate-binding protein	fig|6666666.195553.peg.1055, fig|6666666.195553.peg.2112
Iron acquisition and metabolism	Siderophores	Siderophore Anthrachelin	Iron compound ABC uptake transporter ATP-binding protein	fig|6666666.195553.peg.1054
Iron acquisition and metabolism	Siderophores	Siderophore Anthrachelin	Iron compound ABC uptake transporter permease protein	fig|6666666.195553.peg.1052, fig|6666666.195553.peg.1053
Secondary Metabolism	Plant Hormones	Auxin biosynthesis	Tryptophan synthase alpha chain (EC 4.2.1.20)	fig|6666666.195553.peg.948
Secondary Metabolism	Plant Hormones	Auxin biosynthesis	Anthranilate phosphoribosyltransferase (EC 2.4.2.18)	fig|6666666.195553.peg.952
Secondary Metabolism	Plant Hormones	Auxin biosynthesis	Tryptophan synthase beta chain (EC 4.2.1.20)	fig|6666666.195553.peg.949
Secondary Metabolism	Plant Hormones	Auxin biosynthesis	Phosphoribosylanthranilate isomerase (EC 5.3.1.24)	fig|6666666.195553.peg.950
Stress Response	Osmotic stress	Osmoregulation	Glycerol uptake facilitator protein	fig|6666666.195553.peg.871
Stress Response	Osmotic stress	Choline and Betaine Uptake and Betaine Biosynthesis	Osmotically activated L-carnitine/choline ABC transporter, permease protein OpuCB	fig|6666666.195553.peg.716, fig|6666666.195553.peg.1930
Stress Response	Osmotic stress	Choline and Betaine Uptake and Betaine Biosynthesis	Osmotically activated L-carnitine/choline ABC transporter, ATP-binding protein OpuCA	fig|6666666.195553.peg.717, fig|6666666.195553.peg.1929
Stress Response	Osmotic stress	Choline and Betaine Uptake and Betaine Biosynthesis	Glycine betaine ABC transport system, ATP-binding protein OpuAA (EC 3.6.3.32)	fig|6666666.195553.peg.1041
Stress Response	Osmotic stress	Choline and Betaine Uptake and Betaine Biosynthesis	High-affinity choline uptake protein BetT	fig|6666666.195553.peg.1730
Stress Response	Osmotic stress	Choline and Betaine Uptake and Betaine Biosynthesis	Betaine aldehyde dehydrogenase (EC 1.2.1.8)	fig|6666666.195553.peg.1643
Stress Response	Osmotic stress	Choline and Betaine Uptake and Betaine Biosynthesis	Glycine betaine transporter OpuD	fig|6666666.195553.peg.1410, fig|6666666.195553.peg.1827, fig|6666666.195553.peg.1919, fig|6666666.195553.peg.2082
Stress Response	Osmotic stress	Choline and Betaine Uptake and Betaine Biosynthesis	Osmotically activated L-carnitine/choline ABC transporter, permease protein OpuCD	fig|6666666.195553.peg.714, fig|6666666.195553.peg.1932
Stress Response	Osmotic stress	Choline and Betaine Uptake and Betaine Biosynthesis	L-proline glycine betaine binding ABC transporter protein ProX (TC 3.A.1.12.1)	fig|6666666.195553.peg.1042
Stress Response	Osmotic stress	Choline and Betaine Uptake and Betaine Biosynthesis	Osmotically activated L-carnitine/choline ABC transporter, substrate-binding protein OpuCC	fig|6666666.195553.peg.715, fig|6666666.195553.peg.1931
Stress Response	Osmotic stress	Choline and Betaine Uptake and Betaine Biosynthesis	Choline dehydrogenase (EC 1.1.99.1)	fig|6666666.195553.peg.1642
Stress Response	Osmotic stress	Choline and Betaine Uptake and Betaine Biosynthesis	L-proline glycine betaine ABC transport system permease protein ProW (TC 3.A.1.12.1)	fig|6666666.195553.peg.2031
Stress Response	Oxidative stress	Glutathione: Non-redox reactions	Hydroxyacylglutathione hydrolase (EC 3.1.2.6)	fig|6666666.195553.peg.1287
Stress Response	Oxidative stress	CoA disulfide thiol-disulfide redox system	CoA-disulfide reductase (EC 1.8.1.14)	fig|6666666.195553.peg.1202
Stress Response	Oxidative stress	Redox-dependent regulation of nucleus processes	Nicotinate phosphoribosyltransferase (EC 2.4.2.11)	fig|6666666.195553.peg.321
Stress Response	Oxidative stress	Redox-dependent regulation of nucleus processes	NADPH-dependent glyceraldehyde-3-phosphate dehydrogenase (EC 1.2.1.13)	fig|6666666.195553.peg.368
Stress Response	Oxidative stress	Redox-dependent regulation of nucleus processes	Nicotinamidase (EC 3.5.1.19)	fig|6666666.195553.peg.326
Stress Response	Oxidative stress	Redox-dependent regulation of nucleus processes	NAD-dependent protein deacetylase of SIR2 family	fig|6666666.195553.peg.122
Stress Response	Oxidative stress	Redox-dependent regulation of nucleus processes	NAD-dependent glyceraldehyde-3-phosphate dehydrogenase (EC 1.2.1.12)	fig|6666666.195553.peg.664
Stress Response	Oxidative stress	Glutathione: Redox cycle	Glutaredoxin-like protein NrdH, required for reduction of Ribonucleotide reductase class Ib	fig|6666666.195553.peg.51
Stress Response	Oxidative stress	Glutaredoxins	Flavohemoprotein (Hemoglobin-like protein) (Flavohemoglobin) (Nitric oxide dioxygenase) (EC 1.14.12.17)	fig|6666666.195553.peg.1557
Stress Response	Oxidative stress	Glutaredoxins	Glutaredoxin-like protein NrdH, required for reduction of Ribonucleotide reductase class Ib	fig|6666666.195553.peg.51
Stress Response	Oxidative stress	Oxidative stress	Iron-binding ferritin-like antioxidant protein	fig|6666666.195553.peg.1581
Stress Response	Oxidative stress	Oxidative stress	Organic hydroperoxide resistance transcriptional regulator	fig|6666666.195553.peg.1066
Stress Response	Oxidative stress	Oxidative stress	Manganese superoxide dismutase (EC 1.15.1.1)	fig|6666666.195553.peg.1279
Stress Response	Oxidative stress	Oxidative stress	Zinc uptake regulation protein ZUR	fig|6666666.195553.peg.1278
Stress Response	Oxidative stress	Oxidative stress	Non-specific DNA-binding protein Dps	fig|6666666.195553.peg.1581
Stress Response	Oxidative stress	Oxidative stress	Superoxide dismutase [Fe] (EC 1.15.1.1)	fig|6666666.195553.peg.1279
Stress Response	Oxidative stress	Oxidative stress	Ferroxidase (EC 1.16.3.1)	fig|6666666.195553.peg.1581
Stress Response	Oxidative stress	Oxidative stress	Redox-sensitive transcriptional regulator (AT-rich DNA-binding protein)	fig|6666666.195553.peg.1426
Stress Response	Oxidative stress	Oxidative stress	Peroxide stress regulator PerR, FUR family	fig|6666666.195553.peg.1441
Stress Response	Oxidative stress	Oxidative stress	Ferric uptake regulation protein FUR	fig|6666666.195553.peg.251
Stress Response	Oxidative stress	Oxidative stress	Hydrogen peroxide-inducible genes activator	fig|6666666.195553.peg.1071
Stress Response	Oxidative stress	Oxidative stress	Catalase (EC 1.11.1.6)	fig|6666666.195553.peg.1089
Stress Response	Oxidative stress	Oxidative stress	Organic hydroperoxide resistance protein	fig|6666666.195553.peg.1599, fig|6666666.195553.peg.1828
Stress Response	Oxidative stress	Protection from Reactive Oxygen Species	Manganese superoxide dismutase (EC 1.15.1.1)	fig|6666666.195553.peg.1279
Stress Response	Oxidative stress	Protection from Reactive Oxygen Species	Superoxide dismutase [Fe] (EC 1.15.1.1)	fig|6666666.195553.peg.1279
Stress Response	Oxidative stress	Protection from Reactive Oxygen Species	Catalase (EC 1.11.1.6)	fig|6666666.195553.peg.1089
Stress Response	Oxidative stress	Cluster containing Glutathione synthetase	Ribosomal RNA small subunit methyltransferase E (EC 2.1.1.-)	fig|6666666.195553.peg.1789
Stress Response	Oxidative stress	Cluster containing Glutathione synthetase	Putative Holliday junction resolvase YggF	fig|6666666.195553.peg.429
Stress Response	Cold shock	Cold shock, CspA family of proteins	Cold shock protein CspA	fig|6666666.195553.peg.565, fig|6666666.195553.peg.1947
Stress Response	Heat shock	Heat shock dnaK gene cluster extended	Hypothetical radical SAM family enzyme in heat shock gene cluster, similarity with CPO of BS HemN-type	fig|6666666.195553.peg.1795
Stress Response	Heat shock	Heat shock dnaK gene cluster extended	Heat-inducible transcription repressor HrcA	fig|6666666.195553.peg.1794
Stress Response	Heat shock	Heat shock dnaK gene cluster extended	Chaperone protein DnaK	fig|6666666.195553.peg.1792
Stress Response	Heat shock	Heat shock dnaK gene cluster extended	tRNA-t(6)A37 methylthiotransferase	fig|6666666.195553.peg.1788
Stress Response	Heat shock	Heat shock dnaK gene cluster extended	Chaperone protein DnaJ	fig|6666666.195553.peg.1791
Stress Response	Heat shock	Heat shock dnaK gene cluster extended	Ribosomal RNA small subunit methyltransferase E (EC 2.1.1.-)	fig|6666666.195553.peg.1789
Stress Response	Heat shock	Heat shock dnaK gene cluster extended	tmRNA-binding protein SmpB	fig|6666666.195553.peg.1574
Stress Response	Heat shock	Heat shock dnaK gene cluster extended	Heat shock protein GrpE	fig|6666666.195553.peg.1793
Stress Response	Heat shock	Heat shock dnaK gene cluster extended	DNA replication intiation control protein YabA	fig|6666666.195553.peg.1475
Stress Response	Heat shock	Heat shock dnaK gene cluster extended	Translation elongation factor LepA	fig|6666666.195553.peg.1796
Stress Response	Heat shock	Heat shock dnaK gene cluster extended	Ribosome-associated heat shock protein implicated in the recycling of the 50S subunit (S4 paralog)	fig|6666666.195553.peg.1495
Stress Response	Heat shock	Heat shock dnaK gene cluster extended	Nucleoside 5-triphosphatase RdgB (dHAPTP, dITP, XTP-specific) (EC 3.6.1.15)	fig|6666666.195553.peg.1300
Stress Response	Heat shock	Heat shock dnaK gene cluster extended	Ribosomal protein L11 methyltransferase (EC 2.1.1.-)	fig|6666666.195553.peg.1790
Stress Response	Heat shock	Heat shock dnaK gene cluster extended	Signal peptidase-like protein	fig|6666666.195553.peg.1474
Stress Response	Heat shock	Heat shock dnaK gene cluster extended	FIG009886: phosphoesterase	fig|6666666.195553.peg.1299
Stress Response	Heat shock	Heat shock dnaK gene cluster extended	rRNA small subunit methyltransferase I	fig|6666666.195553.peg.1478
Stress Response	Stress Response - no subcategory	Flavohaemoglobin	Flavohemoprotein (Hemoglobin-like protein) (Flavohemoglobin) (Nitric oxide dioxygenase) (EC 1.14.12.17)	fig|6666666.195553.peg.1557
Stress Response	Stress Response - no subcategory	SigmaB stress responce regulation	Serine-protein kinase RsbW (EC 2.7.11.1)	fig|6666666.195553.peg.1188
Stress Response	Stress Response - no subcategory	SigmaB stress responce regulation	Serine phosphatase RsbU, regulator of sigma subunit	fig|6666666.195553.peg.1186
Stress Response	Stress Response - no subcategory	SigmaB stress responce regulation	RNA polymerase sigma factor SigB	fig|6666666.195553.peg.1189
Stress Response	Stress Response - no subcategory	Bacterial hemoglobins	Flavohemoprotein (Hemoglobin-like protein) (Flavohemoglobin) (Nitric oxide dioxygenase) (EC 1.14.12.17)	fig|6666666.195553.peg.1557
Stress Response	Stress Response - no subcategory	Bacterial hemoglobins	Hemoglobin-like protein HbO	fig|6666666.195553.peg.96
Stress Response	Stress Response - no subcategory	Hfl operon	GTP-binding protein HflX	fig|6666666.195553.peg.864
Stress Response	Stress Response - no subcategory	Hfl operon	RNA-binding protein Hfq	fig|6666666.195553.peg.866

[truncated: 11 more sheets: RE2.8, RE2.10, RE2.24, RE2.35, RE2.40, SE3.10, SE4.1, SE4.2, SE4.3, SE4.4, SE4.5]
